# Supplementary material for: Metagenomic Sequencing Reveals that High-Grain Feeding Alters the Composition and Metabolism of Cecal Microbiota and Induces Cecal Mucosal Injury in Sheep
Source: mSystems. 2021 Oct 5;6(5):e00915-21. doi: 10.1128/mSystems.00915-21 (PMC8547435; doi:10.1128/mSystems.00915-21)
Supplement: TABLE S2 [file msystems.00915-21-st002.xlsx]

## Sheet: Table S2A
A. Diversity of the bacterial community at the 97% sequence similarity level in cecal digesta and mucosa samples from sheep among the CON and HG groups.
Items		Treatment				SEM1	P value2	FDR3
		CON	HG7	HG14	HG28
Digesta
Observed species		1155a	355c	522b	419bc	75	0.001	0.005
ACE4		1286a	420c	606b	489bc	81	0.001	0.005
Chao 1		1290a	426c	612b	497bc	81	0.002	0.006
Shannon		5.77a	3.66b	4.30b	4.16b	0.21	0.008	0.011
Simpson		0.01b	0.08a	0.06a	0.05a	0.01	0.009	0.011
Mucosa
Observed species		963a	458b	564b	494b	51	0.005	0.008
ACE2		1139a	558c	699b	595bc	56	0.003	0.006
Chao 1		1147a	565c	725b	600bc	57	0.003	0.006
Shannon		4.34	4	4.05	4.17	0.14	0.562	0.624
Simpson		0.08	0.05	0.07	0.05	0.01	0.674	0.674
1SEM, standard error of the mean; 2P value, The Kruskal–Wallis rank-sum test was used to detect the significance of the four groups; 3FDR, false discovery rate; 4ACE, abundance-based coverage estimator. Good’s coverages were identified more than 99%. Different letters represent significant differences between the four groups (Wilcoxon rank-sum test, adjusted P value < 0.05).

## Sheet: Table S2B
B. Relative abundances of dominant phyla (mean relative abundance of ≥ 1% in at least one group) in the cecal digesta and mucosa samples from sheep among the CON and HG groups.
Phyla	Treatment (%)				SEM1	P value2	FDR3
	CON	HG7	HG14	HG28
Digesta
Firmicutes	60.99	47.37	59.59	65.71	3.02	0.224	0.256
Bacteroidetes	26.10b	48.00a	35.27ab	27.55ab	3.11	0.029	0.046
Proteobacteria	4.18	1.28	3.82	2.31	0.53	0.109	0.145
Actinobacteria	1.23	2.77	0.51	2.72	0.59	0.354	0.354
Verrucomicrobia	1.96a	0.12b	0.14b	0.71ab	0.22	0.015	0.034
Spirochaetes	1.51a	0.03b	0.16b	0.09b	0.17	0.005	0.02
Cyanobacteria	1.30a	<0.001c	<0.001c	0.27b	0.13	0.001	0.008
Tenericutes	1.13a	0.32b	0.42b	0.56b	0.09	0.017	0.034
Mucosa
Firmicutes	40.31	64.11	52.5	61.9	3.82	0.114	0.123
Bacteroidetes	9.41b	23.59a	19.05a	22.66a	2.12	0.031	0.048
Proteobacteria	15.75	10.56	26.62	10.68	2.63	0.103	0.123
Spirochaetes	30.64a	0.01c	0.37b	0.05bc	4.08	0.002	0.022
Actinobacteria	0.53	1.35	0.84	2.61	0.3	0.108	0.123
Verrucomicrobia	1.84a	0.07b	0.09b	1.01ab	0.26	0.007	0.022
1SEM, standard error of the mean; 2P value, The Kruskal–Wallis rank-sum test was used to detect the significance of the four groups; 3FDR, false discovery rate. Different letters represent significant differences between the four groups (Wilcoxon rank-sum test, adjusted P value < 0.05).

## Sheet: Table S2C
C. Comparison of the relative abundances of dominant genera (mean relative abundance of ≥ 1% in at least one group) in the cecal digesta of sheep based on metagenomic profiles.
Phyla	Genera	Treatment (%)				SEM1	P value2	FDR3
		CON	HG7	HG14	HG28
Actinobacteria	Bifidobacterium	0.09b	2.32ab	0.36b	7.11a	1	0.011	0.036
Bacteroidetes	Prevotella	2.59b	11.13ab	15.84a	5.29ab	2.4	0.073	0.114
	Bacteroides	13.55a	14.67ab	8.51ab	6.53b	2.04	0.136	0.188
	Alistipes	6	2.7	2.85	4.79	0.72	0.101	0.146
	Parabacteroides	1.12a	0.29b	0.23b	0.11b	0.1	0.006	0.033
Cyanobacteria	Synechococcus	0	0	1.5	0	0.38	0.292	0.351
Firmicutes	Clostridium	6.29	4.96	8.89	5.76	0.63	0.111	0.158
	Ruminococcus	4.02	4.47	3.5	3.2	0.32	0.622	0.669
	Roseburia	0.85b	1.26ab	2.04a	3.35ab	0.33	0.042	0.076
	Ruthenibacterium	0.09b	3.34a	0.20a	0.45a	0.77	0.004	0.033
	Lachnoclostridium	1.09b	1.76a	2.90a	1.97ab	0.31	0.063	0.102
	Eubacterium	2.08	2.27	2.01	2.01	0.18	0.941	0.948
	Blautia	0.79b	1.50ab	1.73a	2.14a	0.17	0.02	0.047
	Faecalibacterium	1.29	1	1.8	1.96	0.18	0.289	0.348
	Oscillibacter	1.53	1.17	1.88	1.16	0.11	0.061	0.1
	Subdoligranulum	0.27c	1.56ab	0.36b	0.83a	0.28	0.003	0.033
	Flavonifractor	1.01	1.39	0.95	1.11	0.1	0.559	0.609
Spirochaetes	Treponema	1.20a	0.07b	0.12b	0.10b	0.13	0.009	0.035
Tenericutes	Mycoplasma	0.27	0.09	1.14	0.41	0.16	0.048	0.084
Verrucomicrobia	Akkermansia	1.49b	1.63b	0.22b	10.16a	1.33	0.017	0.042
1SEM, standard error of the mean; 2P value, The Kruskal–Wallis rank-sum test was used to detect the significance of the four groups; 3FDR, false discovery rate. Different letters represent significant differences between the four groups (Wilcoxon rank-sum test, adjusted P value < 0.05).

## Sheet: Table S2D
D. Taxonomic composition (at the phylum and genus levels) and relative abundances (%) of 301 core species among the CON and HG groups.
Phyla	Genera	Species	CON	HG7	HG14	HG28
Firmicutes	--	Firmicutes bacterium CAG:110	4.9	7.62	8.54	7.45
Verrucomicrobia	Akkermansia	Akkermansia muciniphila	0.24	1.53	0.18	9.57
Bacteroidetes	Prevotella	Prevotella ruminicola	0.18	2.56	5.85	0.27
Actinobacteria	Bifidobacterium	Bifidobacterium pseudolongum	0	2.15	0.28	4.73
Firmicutes	--	Clostridiales bacterium	3.39	1.84	2.25	1.72
Bacteroidetes	Alistipes	Alistipes senegalensis	0.18	0.11	0.69	3.36
Firmicutes	Ruthenibacterium	Ruthenibacterium lactatiformans	0.09	3.34	0.2	0.45
Bacteroidetes	Bacteroides	Bacteroides uniformis	0.37	2.53	0.44	0.08
Firmicutes	Clostridium	uncultured Clostridium sp.	0.81	1.2	2.22	1.49
Firmicutes	Ruminococcus	Ruminococcus bromii	0.18	2.2	0.9	0.95
Bacteroidetes	Bacteroides	Bacteroides vulgatus	0.61	0.82	1.87	1.05
Actinobacteria	Bifidobacterium	Bifidobacterium merycicum	0	0	0	1.6
Bacteroidetes	Bacteroides	Bacteroides xylanisolvens	0.15	1.39	0.33	0.4
Firmicutes	--	Ruminococcaceae bacterium	1.25	0.36	0.55	0.31
Verrucomicrobia	Akkermansia	Akkermansia glycaniphila	1.18	0	0.03	0
Firmicutes	Subdoligranulum	Subdoligranulum sp. 4_3_54A2FAA	0.05	1.17	0.09	0.18
Bacteroidetes	--	Bacteroidales bacterium WCE2008	1.17	0.23	0.22	0.02
Firmicutes	--	Firmicutes bacterium CAG:110_56_8	0.63	1.08	1.15	1.01
Firmicutes	--	Ruminococcaceae bacterium P7	0.11	0.58	0.55	1.09
Firmicutes	--	Clostridia bacterium	1.05	0.8	0.94	0.69
Tenericutes	Mycoplasma	Mycoplasma sp. CAG:877	0.1	0.04	1.02	0.24
Bacteroidetes	Prevotella	Prevotella sp. khp1	0.01	0.38	1	0.02
Bacteroidetes	Bacteroides	Bacteroides massiliensis	0.98	0.5	0.26	0.61
Firmicutes	--	Firmicutes bacterium CAG:137	0.46	0.75	0.94	0.78
Bacteroidetes	Prevotella	Prevotella sp. RM4	0.01	0.33	0.89	0.02
Firmicutes	--	Firmicutes bacterium CAG:822	0.06	0.02	0.09	0.88
Firmicutes	Eubacterium	Eubacterium sp. OM08-24	0.04	0.82	0.19	0.11
Firmicutes	Faecalibacterium	Faecalibacterium sp. CAG:74	0.42	0.26	0.71	0.77
Firmicutes	Roseburia	Roseburia sp. 499	0.07	0.14	0.47	0.75
Bacteroidetes	Bacteroides	Bacteroides sp. CAG:709	0.75	0.16	0.15	0.01
Bacteroidetes	Prevotella	Prevotella albensis	0.02	0.67	0.68	0.74
Bacteroidetes	--	Prevotellaceae bacterium MN60	0.03	0.22	0.11	0.74
Bacteroidetes	Bacteroides	Bacteroides thetaiotaomicron	0.14	0.08	0.25	0.72
Bacteroidetes	Alistipes	Alistipes sp. CAG:435	0.72	0.15	0.18	0.02
Firmicutes	Clostridium	Clostridium sp. CAG:413	0.72	0.08	0.53	0.14
Bacteroidetes	Bacteroides	Bacteroides sp. CAG:770	0.69	0.16	0.14	0.01
--	--	bacterium F082	0.69	0.03	0.05	0.04
Firmicutes	Ruminococcus	Ruminococcus flavefaciens	0.66	0.36	0.23	0.28
Bacteroidetes	Prevotella	Prevotella sp. BP1-148	0.03	0.55	0.66	0.14
Firmicutes	--	Clostridiales bacterium Marseille-P2846	0.45	0.33	0.64	0.19
Bacteroidetes	Bacteroides	Bacteroides sp. CAG:545	0.63	0.14	0.13	0.01
Firmicutes	Anaerotruncus	Anaerotruncus sp. Marseille-P4302	0.06	0.61	0.05	0.11
Firmicutes	Flavonifractor	Flavonifractor plautii	0.16	0.61	0.18	0.2
--	--	bacterium P3	0.6	0.04	0.45	0.11
Bacteroidetes	Bacteroides	Bacteroides fragilis	0.6	0.3	0.21	0.29
Firmicutes	--	Firmicutes bacterium CAG:65	0.08	0.29	0.59	0.54
Firmicutes	Lachnoclostridium	Lachnoclostridium sp. An138	0.07	0.09	0.56	0.22
Bacteroidetes	Prevotella	Prevotella sp. BP1-145	0.03	0.46	0.56	0.11
Firmicutes	Roseburia	Roseburia hominis	0.07	0.4	0.34	0.56
Actinobacteria	--	Actinobacteria bacterium UC5.1-1B11	0	0.01	0	0.55
Firmicutes	Eubacterium	Eubacterium sp. CAG:180	0.55	0.06	0.21	0.39
Firmicutes	Anaerotruncus	Anaerotruncus sp. CAG:390	0.54	0.08	0.13	0.08
Firmicutes	--	Ruminococcaceae bacterium cv2	0.05	0.52	0.09	0.12
Bacteroidetes	Alistipes	Alistipes sp. CAG:831	0.51	0.05	0.04	0
Firmicutes	Ruminococcus	Ruminococcus sp. CAG:177	0.51	0.08	0.17	0.14
Bacteroidetes	Bacteroides	Bacteroides sartorii	0.5	0.23	0.12	0.01
Bacteroidetes	Alistipes	Alistipes sp. CAG:514	0.5	0.11	0.1	0.01
Firmicutes	Faecalibacterium	Faecalibacterium sp. CAG:74_58_120	0.28	0.18	0.48	0.5
Firmicutes	Sarcina	Sarcina sp. DSM 11001	0.1	0.49	0.13	0.27
Firmicutes	Clostridium	Clostridium sp. CAG:448	0.49	0.03	0.09	0.03
Lentisphaerae	Victivallis	Victivallis vadensis	0.49	0	0.01	0
Euryarchaeota	Methanobrevibacter	Methanobrevibacter millerae	0.01	0.1	0.06	0.48
Bacteroidetes	--	Bacteroidales bacterium 55_9	0.48	0.25	0.17	0.05
Firmicutes	Roseburia	Roseburia inulinivorans	0.15	0.14	0.24	0.48
Spirochaetes	Treponema	Treponema brennaborense	0.48	0.01	0.01	0.01
Euryarchaeota	Methanocorpusculum	Methanocorpusculum labreanum	0.47	0	0	0
Firmicutes	Faecalibacterium	Faecalibacterium prausnitzii	0.32	0.36	0.36	0.47
Firmicutes	--	Firmicutes bacterium	0.46	0.09	0.15	0.11
Firmicutes	Lachnoclostridium	Lachnoclostridium sp. An131	0.07	0.07	0.45	0.18
Bacteroidetes	Prevotella	Prevotella sp. MA2016	0.03	0.45	0.17	0.02
Firmicutes	Ruminococcus	Ruminococcus sp. CAG:488	0.44	0.08	0.3	0.12
Firmicutes	Ruminococcus	Ruminococcus sp. CAG:563	0.44	0.07	0.31	0.12
Lentisphaerae	--	Victivallales bacterium CCUG 44730	0.41	0	0.01	0
Firmicutes	Oscillibacter	Oscillibacter sp. PC13	0.28	0.22	0.4	0.19
Firmicutes	Ruminococcus	uncultured Ruminococcus sp.	0.31	0.3	0.39	0.36
Firmicutes	--	Firmicutes bacterium CAG:272	0.38	0.09	0.16	0.08
Bacteroidetes	Alistipes	Alistipes sp. 58_9_plus	0.38	0.2	0.13	0.04
Firmicutes	Clostridium	Clostridium sp. CAG:343	0.05	0.38	0.28	0.32
Firmicutes	Roseburia	Roseburia sp. CAG:182	0.02	0.05	0.04	0.38
Bacteroidetes	Alistipes	Alistipes putredinis	0.37	0.24	0.16	0.14
Firmicutes	Lachnoclostridium	Lachnoclostridium sp. An196	0.07	0.23	0.36	0.26
Bacteroidetes	Prevotella	Prevotella bryantii	0.06	0.35	0.36	0.35
Firmicutes	Phascolarctobacterium	Phascolarctobacterium succinatutens	0.36	0.06	0.07	0.02
Bacteroidetes	Alistipes	Alistipes timonensis	0.15	0.06	0.12	0.35
Firmicutes	Listeria	Listeria sp. 102	0	0.35	0	0
Bacteroidetes	Parabacteroides	Parabacteroides distasonis	0.35	0.08	0.05	0.02
Bacteroidetes	Bacteroides	Bacteroides dorei	0.35	0.15	0.11	0.05
Firmicutes	Flavonifractor	uncultured Flavonifractor sp.	0.29	0.34	0.26	0.25
Bacteroidetes	Bacteroides	Bacteroides sp. D20	0.06	0.34	0.06	0.01
Spirochaetes	Treponema	Treponema bryantii	0.34	0.01	0.02	0.03
Verrucomicrobia	Akkermansia	Akkermansia muciniphila CAG:154	0.01	0.05	0	0.34
Firmicutes	--	Firmicutes bacterium CAG:170	0.26	0.32	0.34	0.21
Bacteroidetes	--	Bacteroidales bacterium WCE2004	0.33	0.06	0.08	0.01
Firmicutes	Traorella	Traorella massiliensis	0.08	0.04	0.07	0.33
Bacteroidetes	Alistipes	Alistipes obesi	0.33	0.21	0.17	0.04
Firmicutes	Subdoligranulum	Subdoligranulum variabile	0.12	0.25	0.16	0.32
Firmicutes	--	Firmicutes bacterium CAG:102	0.32	0.07	0.11	0.05
Bacteroidetes	Bacteroides	uncultured Bacteroides sp.	0.31	0.08	0.06	0.01
Firmicutes	Intestinimonas	Intestinimonas butyriciproducens	0.15	0.31	0.14	0.17
Bacteroidetes	Prevotella	Prevotella paludivivens	0.01	0.28	0.29	0.3
Bacteroidetes	Prevotella	Prevotella sp. P6B4	0.02	0.29	0.07	0.02
Bacteroidetes	Prevotella	Prevotella sp. P6B1	0.02	0.29	0.07	0.02
Firmicutes	Eubacterium	Eubacterium sp. CAG:202	0.03	0.29	0.15	0.07
Firmicutes	--	Lachnospiraceae bacterium 28-4	0.29	0.11	0.18	0.08
Firmicutes	--	Firmicutes bacterium CAG:124	0.26	0.25	0.29	0.2
Bacteroidetes	Alistipes	Alistipes sp. CAG:268	0.29	0.14	0.12	0.05
Firmicutes	Subdoligranulum	Subdoligranulum sp. APC924/74	0.04	0.09	0.08	0.28
Firmicutes	Pseudoflavonifractor	Pseudoflavonifractor sp. Marseille-P3106	0.03	0.27	0.03	0.04
Bacteroidetes	Bacteroides	Bacteroides sp. 4_1_36	0.01	0.27	0.04	0
Firmicutes	Holdemania	Holdemania sp. Marseille-P2844	0.09	0.13	0.15	0.27
Firmicutes	Hungatella	Hungatella hathewayi	0.11	0.24	0.27	0.24
Firmicutes	Clostridium	Clostridium sp. CAG:389	0.03	0.08	0.27	0.08
Firmicutes	Lachnoclostridium	[Clostridium] scindens	0.04	0.22	0.27	0.16
Bacteroidetes	--	Bacteroidales bacterium	0.23	0.09	0.04	0.27
Firmicutes	Anaerostipes	Anaerostipes sp. 992a	0.05	0.16	0.27	0.14
Firmicutes	Blautia	[Ruminococcus] torques	0.06	0.15	0.1	0.26
--	--	uncultured bacterium	0.26	0.13	0.18	0.22
Firmicutes	Eubacterium	uncultured Eubacterium sp.	0.26	0.15	0.24	0.22
Firmicutes	Dialister	Dialister succinatiphilus	0	0	0	0.26
Bacteroidetes	Alistipes	Alistipes sp. CHKCI003	0.26	0.15	0.11	0.03
Bacteroidetes	Paraprevotella	Paraprevotella clara	0.26	0.12	0.06	0.03
Firmicutes	Clostridium	Clostridium sp. CAG:356	0.07	0.13	0.26	0.07
Firmicutes	Anaeromassilibacillus	Anaeromassilibacillus sp. An172	0.26	0.09	0.12	0.1
Firmicutes	Eubacterium	Eubacterium sp. CAG:841	0.26	0.07	0.12	0.09
Firmicutes	--	Firmicutes bacterium CAG:65_45_313	0.02	0.13	0.26	0.25
Bacteroidetes	Paraprevotella	Paraprevotella xylaniphila	0.25	0.12	0.06	0.03
Firmicutes	Staphylococcus	Staphylococcus aureus	0.07	0.25	0.05	0.11
Firmicutes	Oscillibacter	Oscillibacter sp. 1-3	0.17	0.16	0.25	0.14
Bacteroidetes	Bacteroides	Bacteroides sp. Marseille-P3684	0.24	0.02	0.03	0.01
--	--	bacterium F083	0.24	0.02	0.04	0.01
Firmicutes	Roseburia	Roseburia intestinalis	0.08	0.16	0.2	0.24
Firmicutes	Petroclostridium	Petroclostridium xylanilyticum	0.24	0.01	0.1	0.03
Bacteroidetes	Prevotella	Prevotella brevis	0.08	0.2	0.24	0.1
Firmicutes	Acetatifactor	Acetatifactor muris	0.18	0.18	0.24	0.15
Bacteroidetes	Bacteroides	Bacteroides sp. CAG:1060_57_27	0.23	0.04	0.04	0.01
Bacteroidetes	Alistipes	Alistipes sp. An66	0.23	0.11	0.09	0.03
Firmicutes	Blautia	uncultured Blautia sp.	0.09	0.13	0.2	0.23
Bacteroidetes	Bacteroides	Bacteroides sp. OM05-12	0.23	0.02	0.02	0
Firmicutes	Fusicatenibacter	Fusicatenibacter saccharivorans	0.02	0.23	0.19	0.18
Bacteroidetes	Bacteroides	Bacteroides sp. 43_108	0.22	0.08	0.08	0.03
Euryarchaeota	Methanobrevibacter	Methanobrevibacter thaueri	0.1	0.22	0.04	0.08
Firmicutes	Marvinbryantia	Marvinbryantia formatexigens	0.11	0.15	0.22	0.17
Firmicutes	--	Clostridiales bacterium 52_15	0.11	0.22	0.13	0.15
Firmicutes	Flavonifractor	Flavonifractor sp. An82	0.06	0.05	0.05	0.21
Firmicutes	Ruminococcus	Ruminococcus sp. CAG:724	0.21	0.05	0.09	0.06
Proteobacteria	Acidiphilium	Acidiphilium sp. CAG:727	0.21	0.01	0.04	0.01
Firmicutes	--	Lachnospiraceae bacterium 10-1	0.09	0.11	0.21	0.07
Firmicutes	--	[Eubacterium] siraeum	0.21	0.08	0.1	0.11
Firmicutes	Ruminococcus	Ruminococcus sp. CAG:254	0.03	0.21	0.03	0.04
Firmicutes	--	Firmicutes bacterium CAG:83	0.21	0.1	0.18	0.08
Firmicutes	Clostridium	Clostridium sp. CAG:470	0.02	0.08	0.21	0.07
Bacteroidetes	--	Bacteroidetes bacterium HGW-Bacteroidetes-1	0.2	0	0	0
Bacteroidetes	Bacteroides	Bacteroides intestinalis	0.2	0.05	0.04	0.01
Firmicutes	Oscillibacter	Oscillibacter sp. CAG:155	0.11	0.11	0.2	0.11
Firmicutes	Blautia	[Ruminococcus] gnavus	0.1	0.15	0.19	0.2
Bacteroidetes	Bacteroides	Bacteroides ovatus	0.1	0.2	0.08	0.09
Bacteroidetes	Prevotella	Prevotella sp. MGM2	0.08	0.05	0.02	0.2
Firmicutes	Blautia	Blautia obeum	0.05	0.08	0.11	0.2
Firmicutes	Oscillibacter	Oscillibacter sp. ER4	0.17	0.14	0.18	0.19
Bacteroidetes	Alistipes	Alistipes finegoldii	0.19	0.16	0.1	0.11
Firmicutes	Lachnoclostridium	[Clostridium] clostridioforme	0.12	0.14	0.19	0.16
Firmicutes	Dorea	Dorea sp. 5-2	0.04	0.19	0.14	0.09
Firmicutes	Clostridioides	Clostridioides difficile	0.05	0.08	0.12	0.19
Firmicutes	Clostridium	Clostridium sp. CAG:91	0.04	0.05	0.19	0.08
Firmicutes	--	Firmicutes bacterium CAG:313	0.19	0.01	0.01	0.02
Firmicutes	Coprococcus	Coprococcus comes	0.03	0.06	0.09	0.18
Firmicutes	--	Clostridiales bacterium NK3B98	0.08	0.12	0.18	0.1
Bacteroidetes	Bacteroides	Bacteroides sp. CAG:1060	0.18	0.03	0.03	0
Firmicutes	Blautia	Blautia schinkii	0.06	0.12	0.18	0.17
Firmicutes	Staphylococcus	Staphylococcus sp. CAG:324	0.18	0.01	0.03	0.02
Bacteroidetes	--	Bacteroidales bacterium 52_46	0.12	0.18	0.04	0.11
Bacteroidetes	Butyricimonas	Butyricimonas virosa	0.04	0.03	0.06	0.18
Firmicutes	Gemmiger	Gemmiger sp. An120	0.08	0.12	0.09	0.18
Firmicutes	Anaerostipes	Anaerostipes sp. 494a	0.02	0.05	0.17	0.06
Firmicutes	Pseudoflavonifractor	Pseudoflavonifractor capillosus	0.07	0.17	0.09	0.15
Firmicutes	Clostridium	Clostridium sp. 26_22	0.04	0.14	0.17	0.05
Firmicutes	--	Firmicutes bacterium CAG:114	0.17	0.05	0.1	0.06
Actinobacteria	Bifidobacterium	Bifidobacterium criceti	0	0.03	0	0.17
Firmicutes	--	Clostridiales bacterium 59_14	0.14	0.17	0.17	0.15
Firmicutes	Acetivibrio	Acetivibrio ethanolgignens	0.09	0.1	0.17	0.13
--	--	bacterium P201	0.17	0.04	0.08	0.03
Euryarchaeota	Methanocorpusculum	Methanocorpusculum bavaricum	0.17	0	0	0
Firmicutes	Clostridium	Clostridium sp. chh4-2	0.06	0.15	0.16	0.17
Firmicutes	Allobaculum	Allobaculum stercoricanis	0.16	0.03	0.05	0.04
Elusimicrobia	Elusimicrobium	Elusimicrobium sp. An273	0.16	0	0	0
Firmicutes	Clostridium	Clostridium sp. CAG:780	0.04	0.04	0.16	0.02
Firmicutes	Clostridium	Clostridium sp. CAG:452	0.16	0.01	0.08	0.02
Firmicutes	Dorea	Dorea longicatena	0.06	0.16	0.16	0.14
Firmicutes	Lachnoclostridium	[Clostridium] symbiosum	0.03	0.16	0.13	0.09
Firmicutes	Sharpea	Sharpea azabuensis	0.01	0.07	0.01	0.16
Firmicutes	Clostridium	Clostridium sp. CAG:58	0.1	0.12	0.13	0.16
Bacteroidetes	--	Marinilabiliales bacterium	0.16	0	0	0
Candidatus Melainabacteria	--	Candidatus Melainabacteria bacterium	0.16	0	0	0
Bacteroidetes	Bacteroides	Bacteroides plebeius	0.16	0.04	0.03	0.02
Apicomplexa	Eimeria	Eimeria necatrix	0.04	0.16	0.02	0.06
Firmicutes	Bariatricus	Bariatricus massiliensis	0.02	0.07	0.1	0.15
Bacteroidetes	--	Bacteroidales bacterium CF	0.15	0.02	0.01	0
Firmicutes	Lachnoclostridium	[Clostridium] glycyrrhizinilyticum	0.03	0.04	0.04	0.15
Bacteroidetes	Alistipes	Alistipes sp. Marseille-P2431	0.15	0.07	0.06	0.08
Firmicutes	Butyricicoccus	Butyricicoccus porcorum	0.08	0.12	0.15	0.13
Bacteroidetes	--	Prevotellaceae bacterium HUN156	0.03	0.11	0.04	0.15
Firmicutes	--	Firmicutes bacterium CAG:24	0.06	0.15	0.06	0.03
Bacteroidetes	Prevotella	Prevotella sp. kh1p2	0.02	0.14	0.14	0.15
Firmicutes	Clostridium	Clostridium sp. CAG:417	0.03	0.01	0.15	0.06
Firmicutes	Oscillibacter	Oscillibacter sp. CAG:241	0.15	0.07	0.13	0.08
Firmicutes	Flavonifractor	Flavonifractor sp. An100	0.15	0.07	0.09	0.06
Firmicutes	--	Firmicutes bacterium CAG:41	0.15	0.03	0.08	0.1
Firmicutes	--	Lachnospiraceae bacterium 1_4_56FAA	0.03	0.04	0.04	0.15
Firmicutes	Ruminococcus	Ruminococcus albus	0.14	0.05	0.06	0.05
Firmicutes	Pseudoflavonifractor	Pseudoflavonifractor sp. An85	0.14	0.14	0.14	0.14
Firmicutes	Anaerotruncus	Anaerotruncus colihominis	0.06	0.14	0.07	0.09
Firmicutes	Ruminococcus	Ruminococcus sp. TM10-9AT	0.01	0.03	0.07	0.14
Firmicutes	Fournierella	Fournierella massiliensis	0.03	0.08	0.04	0.14
Bacteroidetes	Prevotella	Prevotella sp. tc2-28	0.04	0.14	0.11	0.05
--	--	uncultured prokaryote	0.14	0.09	0.1	0.11
Firmicutes	--	Firmicutes bacterium CAG:646	0.04	0.11	0.14	0.11
Bacteroidetes	Bacteroides	Bacteroides stercoris	0.14	0.04	0.03	0.02
Firmicutes	Kineothrix	Kineothrix alysoides	0.09	0.11	0.14	0.04
Proteobacteria	Escherichia	Escherichia coli	0.06	0.07	0.04	0.14
Firmicutes	Lachnoclostridium	[Clostridium] aminophilum	0.03	0.14	0.03	0.03
Euryarchaeota	Methanocorpusculum	Methanocorpusculum sp. MCE	0.14	0	0	0
Firmicutes	Clostridium	Clostridium sp. CAG:575	0.02	0.08	0.14	0.04
Proteobacteria	Desulfovibrio	Desulfovibrio piger	0.11	0.03	0.14	0.06
Bacteroidetes	Paraprevotella	Paraprevotella clara CAG:116	0.13	0.07	0.03	0.02
Firmicutes	--	Firmicutes bacterium CAG:449	0.06	0.05	0.05	0.13
Firmicutes	Lactococcus	Lactococcus piscium	0.02	0.13	0.02	0.05
Firmicutes	--	Erysipelotrichaceae bacterium NK3D112	0.12	0.11	0.08	0.13
Bacteroidetes	Alistipes	Alistipes sp. HGB5	0.13	0.13	0.07	0.06
Bacteroidetes	Alistipes	Alistipes shahii	0.13	0.07	0.09	0.1
Bacteroidetes	Bacteroides	Bacteroides barnesiae	0.13	0.03	0.02	0.01
Verrucomicrobia	Akkermansia	Akkermansia sp. 54_46	0	0.02	0	0.13
Firmicutes	Gemmiger	Gemmiger sp. An194	0.04	0.09	0.03	0.13
Firmicutes	Blautia	Blautia wexlerae	0.04	0.06	0.1	0.13
Firmicutes	Coprococcus	Coprococcus sp. HPP0074	0.13	0.04	0.04	0.03
Firmicutes	--	[Eubacterium] rectale	0.11	0.08	0.13	0.12
Firmicutes	Ruminococcus	Ruminococcus sp. CAG:382	0.13	0.03	0.06	0.03
Proteobacteria	Helicobacter	Helicobacter canis	0.13	0	0.02	0
Firmicutes	--	Firmicutes bacterium CAG:176	0.13	0.05	0.1	0.05
Firmicutes	Oscillibacter	Oscillibacter sp. CAG:241_62_21	0.12	0.07	0.13	0.06
Bacteroidetes	Prevotella	Prevotella histicola	0.01	0.13	0.04	0.11
Firmicutes	--	Lachnospiraceae bacterium A4	0.07	0.07	0.13	0.12
Firmicutes	--	Firmicutes bacterium CAG:56	0.01	0.02	0.13	0.05
Bacteroidetes	Bacteroides	Bacteroides sp. CAG:462	0.13	0.01	0.02	0.01
Bacteroidetes	Bacteroides	Bacteroides sp. CAG:98	0.12	0.06	0.04	0.05
Firmicutes	--	Lachnospiraceae bacterium	0.07	0.12	0.11	0.11
Bacteroidetes	Prevotella	Prevotella sp. MGM1	0.12	0.1	0.02	0.02
Actinobacteria	Bifidobacterium	Bifidobacterium choerinum	0	0.01	0	0.12
Firmicutes	--	Firmicutes bacterium CAG:24053_14	0.06	0.12	0.06	0.06
Bacteroidetes	Bacteroides	Bacteroides sp. AM25-34	0.12	0.07	0.05	0.06
Firmicutes	--	Erysipelotrichaceae bacterium MTC7	0.01	0.06	0.12	0.12
Bacteroidetes	Alistipes	Alistipes sp. An54	0.12	0.05	0.05	0.04
Firmicutes	Butyricicoccus	Butyricicoccus pullicaecorum	0.09	0.08	0.09	0.12
Firmicutes	Roseburia	Roseburia sp. 831b	0.07	0.07	0.09	0.12
Firmicutes	Eubacterium	[Eubacterium] hallii	0.06	0.08	0.11	0.12
Bacteroidetes	Bacteroides	Bacteroides oleiciplenus	0.12	0.04	0.03	0.01
Firmicutes	Clostridium	Clostridium sp. CAG:964	0.06	0.09	0.12	0.03
Firmicutes	Erysipelatoclostridium	[Clostridium] spiroforme	0.02	0.12	0.03	0.02
Bacteroidetes	Flavobacterium	Flavobacterium sp. YH5	0.08	0	0	0.12
Bacteroidetes	Alistipes	Alistipes onderdonkii	0.12	0.05	0.05	0.02
Bacteroidetes	Bacteroides	Bacteroides sp. 3_1_13	0.01	0.12	0.03	0.03
Firmicutes	Bacillus	Bacillus cereus	0.03	0.12	0.02	0.04
Firmicutes	Gemmiger	Gemmiger sp. An87	0.02	0.03	0.03	0.12
Firmicutes	Lachnoclostridium	Lachnoclostridium phytofermentans	0.11	0.03	0.04	0.03
Bacteroidetes	Bacteroides	Bacteroides salyersiae	0.11	0.05	0.06	0.04
Firmicutes	Roseburia	Roseburia sp. CAG:100	0.04	0.03	0.11	0.1
Bacteroidetes	Alistipes	Alistipes sp. An31A	0.11	0.06	0.05	0.03
Firmicutes	Sporobacter	Sporobacter termitidis	0.11	0.03	0.02	0.03
Firmicutes	--	Firmicutes bacterium CAG:534	0.06	0.05	0.11	0.03
Bacteroidetes	Paludibacter	Paludibacter propionicigenes	0.11	0	0.02	0.01
Firmicutes	--	Firmicutes bacterium ASF500	0.11	0.11	0.1	0.08
Firmicutes	Gemmiger	Gemmiger sp. An50	0.04	0.05	0.04	0.11
Firmicutes	Emergencia	Emergencia timonensis	0.11	0.02	0.05	0.03
Firmicutes	--	Firmicutes bacterium CAG:176_63_11	0.11	0.04	0.08	0.04
Firmicutes	Neglecta	Neglecta timonensis	0.07	0.11	0.09	0.08
Firmicutes	Anaerotruncus	Anaerotruncus sp. G3(2012)	0.11	0.09	0.11	0.1
Firmicutes	--	Clostridiales bacterium KLE1615	0.04	0.04	0.07	0.11
Firmicutes	Lactomassilus	Lactomassilus timonensis	0.01	0.11	0.01	0.02
Verrucomicrobia	Akkermansia	Akkermansia sp. CAG:344	0.01	0.02	0	0.11
Bacteroidetes	Bacteroides	Bacteroides ilei	0.11	0.03	0.02	0.01
Firmicutes	Angelakisella	Angelakisella massiliensis	0.11	0.05	0.08	0.07
Bacteroidetes	Prevotella	Prevotella sp. ne3005	0.06	0.11	0.07	0.05
Firmicutes	Massilimaliae	Massilimaliae massiliensis	0.11	0.06	0.09	0.09
Firmicutes	Flavonifractor	Flavonifractor sp. An306	0.08	0.08	0.11	0.08
Firmicutes	Ruminococcus	Ruminococcus sp. CAG:624	0.11	0.01	0.03	0.04
Firmicutes	Intestinimonas	Intestinimonas massiliensis	0.05	0.11	0.07	0.07
Firmicutes	--	Firmicutes bacterium CAG:145	0.11	0.02	0.07	0.04
Bacteroidetes	Bacteroides	Bacteroides caecimuris	0.11	0.05	0.02	0.01
Firmicutes	Eisenbergiella	Eisenbergiella tayi	0.1	0.08	0.11	0.07
Bacteroidetes	Prevotella	Prevotella oris	0.01	0.1	0.08	0.11
Firmicutes	Blautia	Blautia sp. CAG:257	0.02	0.11	0.07	0.1
Proteobacteria	Mailhella	Mailhella massiliensis	0.1	0.01	0.01	0.01
Bacteroidetes	--	Bacteroidetes bacterium GWF2_40_14	0.1	0.01	0	0
Firmicutes	Acutalibacter	Acutalibacter muris	0.09	0.09	0.1	0.1
Bacteroidetes	Bacteroides	Bacteroides coprophilus	0.1	0.03	0.02	0.01
Firmicutes	Clostridium	Clostridium sp. SCN 57-10	0.1	0.01	0.03	0.02
Bacteroidetes	Prevotella	Prevotella sp. CAG:891	0.1	0.03	0.02	0.08
Firmicutes	Coprococcus	Coprococcus catus	0.02	0.02	0.1	0.07
Firmicutes	--	Firmicutes bacterium CAG:555	0.1	0.08	0.09	0.07
Firmicutes	--	Lachnospiraceae bacterium G41	0.1	0.03	0.04	0.03
Firmicutes	Clostridium	Clostridium sp. CAG:524	0.1	0	0.01	0.1
Firmicutes	Murimonas	Murimonas intestini	0.06	0.08	0.1	0.06
--	--	Total abundance (%)	60.2	66.9	65.8	72.2

## Sheet: Table S2E
E. Relative abundances of dominant genera (mean relative abundance of ≥ 1% in at least one group) in the cecal mucosa of sheep among the CON and HG groups.
Phyla	Genera	Treatment (%)				SEM1	P value2	FDR3
		CON	HG7	HG14	HG28
Actinobacteria	Bifidobacterium	0.03b	0.88a	0.48a	1.85a	0.26	0.006	0.023
Bacteroidetes	Phocaeicola	1.18a	0.12ab	0.76a	0.01b	0.18	0.009	0.026
	Alistipes	1.03	2.48	2.18	1.51	0.44	0.848	0.848
	RC9_gut_group	2.69	1.61	2.28	0.36	0.39	0.068	0.111
	Prevotella	0.11b	2.65a	3.19a	2.23a	0.61	0.013	0.028
	Bacteroides	1.31	8.59	3.78	6.29	1.15	0.099	0.151
	Unclassified Prevotellaceae	1.38	7.56	5.2	10.34	1.83	0.287	0.355
Firmicutes	Anaerostipes	0.01b	0.98a	1.16a	1.05a	0.17	0.012	0.028
	Clostridium_sensu_stricto_1	0.03b	2.17a	0.59a	2.06a	0.33	0.005	0.023
	Oscillibacter	0.12b	1.37a	2.51a	1.92a	0.31	0.007	0.023
	Ruminococcus	0.6	2.82	1.6	1.58	0.38	0.283	0.355
	Coprococcus	0.32b	1.85a	2.75a	3.10a	0.39	0.007	0.023
	Faecalibacterium	0.01c	0.03bc	0.04b	3.21a	0.49	0.004	0.023
	Blautia	1.03b	5.13a	3.41a	3.82a	0.46	0.011	0.028
	Roseburia	2	5.34	1.4	6.27	1.06	0.168	0.243
	Unclassified vadinBB60	1.78	0.82	1.44	1.96	0.31	0.406	0.459
	Unclassified Christensenellaceae	2.29	1.36	2.27	1.91	0.27	0.476	0.516
	Unclassified Erysipelotrichaceae	0.11b	0.83a	0.80a	1.62a	0.18	0.007	0.023
	Unclassified Ruminococcaceae	23.05	20.29	22.05	18.02	1.92	0.658	0.684
	Unclassified Lachnospiraceae	5.82b	14.88a	8.73b	11.16ab	1.13	0.024	0.042
Proteobacteria	Escherichia-Shigella	0	4.56	0.02	0.33	1.1	0.21	0.287
	Helicobacter	4.45a	0.01ab	8.29a	0.00b	1.95	0.019	0.037
	Campylobacter	6.17	3.88	8.56	0.49	1.58	0.345	0.408
	Halomonas	4.46ab	1.31b	8.41a	8.73a	0.95	0.02	0.037
Spirochaetes	Treponema	30.61a	0.01c	0.37b	0.05bc	4.08	0.002	0.023
Verrucomicrobia	Akkermansia	1.66a	0.05b	0.08b	1.00a	0.24	0.005	0.023
1SEM, standard error of the mean; 2P value, The Kruskal–Wallis rank-sum test was used to detect the significance of the four groups; 3FDR, false discovery rate. Different letters represent significant differences between the four groups (Wilcoxon rank-sum test, adjusted P value < 0.05).
