# Supplementary material for: Metagenomic Sequencing Reveals that High-Grain Feeding Alters the Composition and Metabolism of Cecal Microbiota and Induces Cecal Mucosal Injury in Sheep
Source: mSystems. 2021 Oct 5;6(5):e00915-21. doi: 10.1128/mSystems.00915-21 (PMC8547435; doi:10.1128/mSystems.00915-21)
Supplement: DATA SET S1 [file msystems.00915-21-sd001.xlsx]

## Sheet: Data Set S1
Data Set S1. Genomic statistics for 435 MAGs from our data set.
Genome name	Marker lineage	GTDB classification	Completeness	Contamination	Strain heterogeneity	Abundance of MAGs (TPM)																				WGCNA module
						CON-1	CON-2	CON-3	CON-4	CON-5	HG7-1	HG7-2	HG7-3	HG7-4	HG7-5	HG14-1	HG14-2	HG14-3	HG14-4	HG14-5	HG28-1	HG28-2	HG28-3	HG28-4	HG28-5
MAG398	o__Clostridiales (UID1212)	d__Bacteria;p__Firmicutes_A;c__Clostridia;o__CAG-41;f__;g__;s__	92.31	0.41	100	1.45626	0.0296469	0.0466591	0.029671	0.0216711	0.000536048	0.00207896	0.00121382	0.0088316	0.00146472	0.00314373	0.00155731	0.00761866	0.0025633	0.0354778	0.00729724	0.00155823	0.000506607	0.000237523	0.00222608	Module 3
MAG665	p__Bacteroidetes (UID2605)	d__Bacteria;p__Bacteroidota;c__Bacteroidia;o__Bacteroidales;f__UBA932;g__UBA1232;s__	89.98	4.86	8.33	1.00419	0.800886	0.702372	0.711844	0.592413	0.000537066	0.00120257	4.51041e-05	0.00896359	2.07034e-05	0.000787339	0.00102984	0.000211486	0.00444278	0.0124897	0.00131977	0.00113547	0.000334333	0.000385847	0.00309083	Module 3
MAG512	o__Clostridiales (UID1212)	d__Bacteria;p__Firmicutes_A;c__Clostridia;o__;f__;g__;s__	89.36	2.04	20	1.29494	0.123336	0.210913	0.124416	0.118325	0.000679461	0.0068074	0.000270996	0.0171886	0.000455182	0.00433424	0.00776973	0.0156483	0.00417045	0.114641	0.0540534	0.00549178	0.000973395	0.00103584	0.00301725	Module 3
MAG327	o__Clostridiales (UID1212)	d__Bacteria;p__Firmicutes_A;c__Clostridia;o__Oscillospirales;f__CAG-272;g__Firm-07;s__	86.76	5.67	21.43	1.43689	0.0674478	0.0751003	0.768995	0.116918	5.97593e-05	0.00318814	0.000780655	0.00522385	0.001452	0.00196316	0.00466504	0.00108824	0.00209329	0.017272	0.00356597	0.000486246	0.000374294	0.000236929	0.000586755	Module 3
MAG62	p__Bacteroidetes (UID2605)	d__Bacteria;p__Bacteroidota;c__Bacteroidia;o__Bacteroidales;f__Rikenellaceae;g__Alistipes;s__	89.76	4.01	53.85	1.4193	0.0934145	0.669311	0.438749	0.164141	0.000458594	0.00266802	0.000530925	0.027802	0.00171181	0.00377724	0.0496643	0.00177491	0.00484631	0.0822332	0.0119089	0.000402452	0.0011199	0.000338318	0.00145618	Module 3
MAG557	o__Clostridiales (UID1212)	d__Bacteria;p__Firmicutes_A;c__Clostridia;o__Oscillospirales;f__Ruminococcaceae;g__;s__	93.06	1.07	33.33	1.79505	1.04669	0.152974	0.285866	1.38726	0.000290092	0.0039761	0.000462887	0.00509687	0.000272684	0.000715349	0.00194759	0.00409011	0.0112822	0.0131713	0.00263399	0.00115118	0.00140953	0.000558456	0.00071766	Module 3
MAG247	o__Clostridiales (UID1212)	d__Bacteria;p__Firmicutes_A;c__Clostridia;o__Oscillospirales;f__CAG-382;g__;s__	87.5	2.01	25	1.04253	0.0453424	0.0536939	0.0383977	0.0398133	0.00103225	0.000916112	0.000756953	0.00555958	0.00124437	0.00107579	0.00167496	0.00684998	0.00287076	0.0670022	0.0212646	0.00194875	0.00112516	0.000912308	0.00197959	Module 3
MAG660	p__Bacteroidetes (UID2605)	d__Bacteria;p__Bacteroidota;c__Bacteroidia;o__Bacteroidales;f__Rikenellaceae;g__Alistipes;s__	96.64	0.74	75	5.66948	0.584612	0.0237391	0.0111062	0.0366761	0.000126418	0.00224914	0.000361487	0.0212295	4.09716e-05	0.000317107	0.00300808	0.00354613	0.00279243	0.098929	0.00287933	2.1834e-05	0.000353818	0.000178625	0.00475723	Module 3
MAG578	o__Clostridiales (UID1212)	d__Bacteria;p__Firmicutes_A;c__Clostridia;o__Oscillospirales;f__Ruminococcaceae;g__;s__	82.54	3.91	0	1.02683	0.50682	0.103951	0.174856	0.469983	0.00101723	0.0180476	0.00142758	0.0259611	0.00176539	0.00255357	0.00449344	0.010315	0.0104113	0.0139325	0.00278501	0.0204001	0.00578464	0.00426413	0.0163397	Module 3
MAG33	o__Clostridiales (UID1212)	d__Bacteria;p__Firmicutes_A;c__Clostridia;o__CAG-41;f__;g__;s__	93.29	3.36	0	8.42584	0.526995	0.498686	0.301489	0.230409	0.0183979	0.113721	0.0173566	0.174763	0.0633389	0.114119	0.064185	0.117788	0.0542918	0.581182	0.152366	0.0593064	0.174556	0.0264997	0.0603991	Module 3
MAG403	p__Bacteroidetes (UID2605)	d__Bacteria;p__Bacteroidota;c__Bacteroidia;o__Bacteroidales;f__Rikenellaceae;g__Alistipes;s__	98.08	0.99	0	7.11678	0.0871247	0.054398	0.0471816	0.0634323	0.000110461	0.0249788	0.00469401	0.43335	8.37952e-05	0.0176849	0.0140066	0.0137254	0.0397439	0.133043	0.0147563	0.000259696	0.00787117	0.000647421	0.0357312	Module 3
MAG100	k__Bacteria (UID2982)	d__Bacteria;p__Verrucomicrobiota;c__Verrucomicrobiae;o__Opitutales;f__UBA953;g__;s__	93.24	1.72	25	5.57239	1.47145	0.0862296	1.6389	0.146309	0.0559	0.00415561	0.00974665	0.0244498	0.0124662	0.00175232	0.00568393	0.0075427	0.0204745	0.0490708	0.00362218	0.00757324	0.00244083	0.00637971	0.00140142	Module 3
MAG617	o__Bacteroidales (UID2657)	d__Bacteria;p__Bacteroidota;c__Bacteroidia;o__Bacteroidales;f__Bacteroidaceae;g__;s__	88.35	2.68	30	5.37515	2.79773	3.73123	3.0869	0.334635	0.000127994	0.0255273	0.00263219	0.237679	0.00176544	0.0120771	0.130699	0.0542569	0.0659712	0.10944	0.0151302	0.0139319	0.00732399	0.00137202	0.00961201	Module 3
MAG408	o__Clostridiales (UID1212)	d__Bacteria;p__Firmicutes_A;c__Clostridia;o__Oscillospirales;f__DTU089;g__UBA6857;s__	98.3	0.34	0	5.11153	0.152772	0.177179	0.116655	0.0782102	0.00384222	0.0400146	0.00218235	0.031399	0.0105488	0.0160453	0.0164229	0.0108648	0.0123926	0.11254	0.016462	0.0300881	0.0257018	0.0277556	0.0338381	Module 3
MAG681	o__Clostridiales (UID1212)	d__Bacteria;p__Firmicutes_A;c__Clostridia;o__TANB77;f__CAG-508;g__UBA7001;s__	80.69	5.73	0	4.04999	1.08604	0.194595	0.177964	0.179565	0.00474276	0.106625	0.00224227	0.00743423	0.00164583	0.0593939	0.00775922	0.0732076	0.0410566	0.010438	0.0909539	0.00329119	0.00863953	0.147939	0.0263638	Module 3
MAG429	f__Lachnospiraceae (UID1255)	d__Bacteria;p__Firmicutes_A;c__Clostridia;o__Lachnospirales;f__Lachnospiraceae;g__;s__	86.15	7.64	63.16	4.33987	0.320893	0.640715	1.35892	1.80226	0.00756605	0.0349064	0.0138437	0.174414	0.0475629	0.100518	0.0226029	0.0376079	0.0966372	0.171658	0.0386369	0.02588	0.0470975	0.0361732	0.0143437	Module 3
MAG227	p__Bacteroidetes (UID2605)	d__Bacteria;p__Bacteroidota;c__Bacteroidia;o__Bacteroidales;f__UBA932;g__RC9;s__	85.99	9.69	45.16	3.28238	0.821237	2.10504	0.911274	0.975467	0.000202558	0.0597946	0.00280366	2.39626	0.002823	0.017324	0.015176	0.00236709	0.0752606	0.110034	0.00746927	0.00464622	0.00101375	0.00238604	0.0054509	Module 3
MAG255	p__Bacteroidetes (UID2605)	d__Bacteria;p__Bacteroidota;c__Bacteroidia;o__Bacteroidales;f__Rikenellaceae;g__Alistipes;s__	95.76	1.6	25	3.15114	0.0578438	0.0677769	0.0763236	0.178524	0.000755943	0.0119338	0.00318463	0.0994025	2.04682e-05	0.00420762	0.0131131	0.00846179	0.0189013	0.0419577	0.00748635	0.000842684	0.00183987	0.000541794	0.0102324	Module 3
MAG380	c__Clostridia (UID1118)	d__Bacteria;p__Firmicutes_A;c__Clostridia;o__4C28d-15;f__CAG-727;g__;s__	94.15	1.61	50	2.66718	0.0581995	0.169579	0.256127	0.0942248	0.00208983	0.0019576	0.00308864	0.00620352	0.00381037	0.00299802	0.00141789	0.00656245	0.00793067	0.0132394	0.00374219	0.00302423	0.00422452	0.00317017	0.00247879	Module 3
MAG394	k__Bacteria (UID203)	d__Bacteria;p__Firmicutes_A;c__Clostridia;o__4C28d-15;f__UBA1242;g__UBA4626;s__	84.8	5.17	0	2.39658	0.0659093	0.145744	0.0901102	0.071743	0.00046903	0.00324043	0.0011573	0.00775578	0.000673061	0.00188754	0.00228486	0.00139456	0.00817178	0.0353157	0.00639158	0.000452634	0.00033794	0.000250023	0.000932358	Module 3
MAG455	o__Clostridiales (UID1212)	d__Bacteria;p__Firmicutes_A;c__Clostridia;o__Oscillospirales;f__DTU089;g__CAG-177;s__	91.4	2.07	40	2.013	0.238119	0.653282	0.370889	0.223231	0.0044661	0.0011516	0.00069234	0.00366833	0.00289608	0.00101445	0.0118363	0.000803786	0.00201418	0.212534	0.00481265	0.00117636	0.000555483	0.000219549	0.000276503	Module 3
MAG658	o__Clostridiales (UID1212)	d__Bacteria;p__Firmicutes_A;c__Clostridia;o__Oscillospirales;f__DTU089;g__;s__	92.49	1.34	0	1.56272	0.0436423	0.0878229	0.0515219	0.0416614	0.00021577	0.00300255	0.000268007	0.0244011	0.000348555	0.00218162	0.00612358	0.00308582	0.00278354	0.0172142	0.00989732	0.00130085	0.00432215	0.000258154	0.00511879	Module 3
MAG176	k__Bacteria (UID2329)	d__Bacteria;p__Firmicutes;c__Bacilli;o__RFN20;f__UBA1709;g__;s__	96.63	7.46	0	4.81359	1.32012	0.05878	0.664008	0.00915035	0.000212438	0.00206883	0.000482595	0.00159165	0.000147274	0.00122826	0.000110292	0.00120441	0.00311101	0.00171471	0.000830367	0.00166636	0.000480231	0.00196938	0.00110796	Module 3
MAG473	o__Bacteroidales (UID2657)	d__Bacteria;p__Bacteroidota;c__Bacteroidia;o__Bacteroidales;f__Bacteroidaceae;g__;s__	91.3	0.74	0	3.20221	0.0288818	0.0270941	0.0202188	0.0245233	0.000142482	0.000417784	0.000233731	0.0098344	0.000206768	0.000636377	0.00192565	0.000369769	0.00473111	0.00380136	0.000343838	0	0.000149463	0.0004541	0.000546908	Module 3
MAG189	k__Bacteria (UID2982)	d__Bacteria;p__Verrucomicrobiota;c__Verrucomicrobiae;o__Verrucomicrobiales;f__Akkermansiaceae;g__Akkermansia;s__	88.8	2.07	50	3.43061	3.75965	0.0117177	1.15479	0.0419526	9.46832e-05	0.00766141	0.00015631	0.000986414	0.00366539	7.17794e-05	0.000214267	0.0037299	0.00101694	0.000653663	0.00530576	0.0526607	0.00778537	0.0126966	0.00243309	Module 3
MAG647	o__Bacteroidales (UID2657)	d__Bacteria;p__Bacteroidota;c__Bacteroidia;o__Bacteroidales;f__Bacteroidaceae;g__;s__	95.03	1.49	28.57	4.44175	0.0726399	0.568143	0.0640408	0.0883056	0.00016171	0.000686832	0.000182922	0.0195359	9.48341e-05	0.0020089	0.00607477	0.00043918	0.00500208	0.0159016	0.000499868	0.000500315	0.000394754	0.000183375	0.00107165	Module 3
MAG202	o__Bacteroidales (UID2617)	d__Bacteria;p__Bacteroidota;c__Bacteroidia;o__Bacteroidales;f__Muribaculaceae;g__M3;s__	94.34	0	0	6.66025	0.0103551	0.023982	0.0082805	0.016201	0.000326292	0.00451384	0.00032858	0.0318537	0.000791613	0.803054	0.000672913	0.000653054	0.00352427	0.00386517	0.0005353	4.08772e-05	0.00134717	0.000473729	0.000641685	Module 3
MAG261	o__Clostridiales (UID1212)	d__Bacteria;p__Firmicutes_A;c__Clostridia;o__Oscillospirales;f__DTU089;g__;s__	85.65	1.7	25	1.35022	0.0606024	0.0314878	0.323475	0.044037	0.000525777	0.00111378	0.000399034	0.00325724	8.90521e-05	0.00117025	0.00126574	0.00401065	0.00307805	0.00693559	0.00162291	0.00188047	0.000741489	0.000542916	0.00118214	Module 3
MAG538	k__Bacteria (UID2982)	d__Bacteria;p__Verrucomicrobiota;c__Verrucomicrobiae;o__Verrucomicrobiales;f__Akkermansiaceae;g__Akkermansia;s__	90.46	0.34	100	3.64328	0.117531	0.127715	0.222353	0.0569249	7.45423e-05	0.000275722	5.43488e-05	2.87743e-05	0.000131028	6.69234e-05	0.000649287	5.20035e-05	0.0012269	0.000925133	0.000255786	3.35447e-05	0	5.1382e-05	0.000108189	Module 3
MAG606	o__Clostridiales (UID1212)	d__Bacteria;p__Firmicutes_A;c__Clostridia;o__Oscillospirales;f__CAG-272;g__;s__	95.19	2.03	0	2.91427	0.0934522	0.139284	0.0585535	0.0857697	7.82005e-05	0.0115204	0.000883873	0.011693	0.00077646	0.0132813	0.00420254	0.00323599	0.00933244	0.0429355	0.0121061	0.00158126	0.00104117	0.00195498	0.00439334	Module 3
MAG46	p__Bacteroidetes (UID2605)	d__Bacteria;p__Bacteroidota;c__Bacteroidia;o__Bacteroidales;f__UBA932;g__RC9;s__	90.46	2.55	90.91	6.38237	0.0982089	0.225568	0.876525	2.60057	0.000204052	0.0117177	0.000550605	0.085625	2.27731e-05	0.00255131	0.00266547	0.000976385	0.00374104	0.0153062	0.00122035	0.00283501	0	0.00047798	0.000480399	Module 3
MAG355	c__Clostridia (UID1118)	d__Bacteria;p__Firmicutes_A;c__Clostridia;o__Christensenellales;f__CAG-74;g__UBA2862;s__	87.43	2.77	12.5	0.0364629	1.3156	0.104507	0.0506554	0.062833	0.000597388	0.00355945	0.00119227	0.00418936	0.00119318	0.00229331	0.00499622	0.00977008	0.00475669	0.0118135	0.00401395	0.00115132	0.0125578	0.000646805	0.00481673	Module 5
MAG5	k__Bacteria (UID2495)	d__Bacteria;p__Proteobacteria;c__Alphaproteobacteria;o__RF32;f__Rs-D84;g__Rs-D84;s__	86.81	1.2	100	0.0295248	1.87976	0.0668496	0.0823306	0.0754552	0.000236154	0.00085811	0.000677398	0.00127428	0.000348689	0.000370429	0.000596574	0.000313563	0.000786573	0.00197745	0.00129656	0.000572691	0.000338312	0.000258703	0.000966435	Module 5
MAG98	o__Clostridiales (UID1212)	d__Bacteria;p__Firmicutes_A;c__Clostridia;o__Oscillospirales;f__CAG-382;g__;s__	80.56	1.68	25	0.0444536	1.16558	0.107018	0.0692076	0.0425568	0.0131015	0.00611901	0.0259844	0.0113011	0.0365724	0.00651895	0.00780722	0.0043539	0.391445	0.0245058	0.00444765	0.014453	0.0071425	0.0178773	0.00811603	Module 5
MAG293	o__Clostridiales (UID1212)	d__Bacteria;p__Firmicutes_A;c__Clostridia;o__Oscillospirales;f__DTU089;g__CAG-488;s__	80.49	2.01	50	0.0180153	1.16588	0.0421987	0.032968	0.0152861	0.000894422	0.00423995	0.000209345	0.00246153	6.58008e-05	0.00156165	0.0154324	0.00088601	0.000898837	0.0899486	0.00494256	0.00111794	0.000824908	0.000559744	0.00115238	Module 5
MAG3	o__Campylobacterales (UID3068)	d__Bacteria;p__Campylobacterota;c__Campylobacteria;o__Campylobacterales;f__Helicobacteraceae;g__Helicobacter_F;s__GCF_002287135.1	88.42	2.55	29.41	0.011174	1.07553	0.0192372	0.0121926	0.0160719	0.00244513	0.00423268	0.00160124	0.0115655	0.00307878	0.00372264	0.00102843	0.000844357	0.00481856	0.00250009	0.00391755	0.00288032	0.00418207	0.000490602	0.000614043	Module 5
MAG181	o__Bacteroidales (UID2617)	d__Bacteria;p__Bacteroidota;c__Bacteroidia;o__Bacteroidales;f__Muribaculaceae;g__M3;s__	91.24	0.89	33.33	0.0114087	1.2566	0.371152	0.23055	0.289742	0.00126267	0.699376	0.0143262	1.02855	0.000110692	0.103324	0.207864	0.00561397	0.00651271	0.00775227	0.000661755	0.000363204	0.000943836	0.000101126	0.000947252	Module 5
MAG635	p__Bacteroidetes (UID2605)	d__Bacteria;p__Bacteroidota;c__Bacteroidia;o__Bacteroidales;f__UBA932;g__RC9;s__	89.42	6.11	36.84	0.199319	1.88625	2.23566	1.69069	0.261196	0.00027278	0.138522	0.0101132	0.193777	0.000107759	0.0270585	0.0473528	0.0011045	0.157356	0.0717591	0.0117278	0.000555958	0.000669383	0.00164707	0.000284289	Module 1
MAG555	o__Bacteroidales (UID2617)	d__Bacteria;p__Bacteroidota;c__Bacteroidia;o__Bacteroidales;f__Barnesiellaceae;g__;s__	89.64	2.09	37.5	1.01135	1.15586	0.111941	0.116262	0.939869	0.00083776	0.0108053	0.00114327	0.806768	0.00012323	0.00166651	0.00286357	0.00479642	0.00912436	0.229165	0.00155657	0.000770839	0.0023382	0.000222947	0.00221292	Module 3
MAG320	c__Clostridia (UID1118)	d__Bacteria;p__Firmicutes_A;c__Clostridia;o__Christensenellales;f__CAG-74;g__;s__	83.92	8.33	30.77	0.0195499	1.39904	0.0502532	0.042389	0.0625049	0.000189419	0.00736677	0.00144593	0.00863847	0.00119183	0.00446214	0.0621217	0.0109745	0.0181407	0.0150803	0.00452946	0.00374953	0.00251756	0.00122614	0.00383446	Module 5
MAG238	p__Bacteroidetes (UID2605)	d__Bacteria;p__Bacteroidota;c__Bacteroidia;o__Bacteroidales;f__Rikenellaceae;g__Alistipes;s__	83.39	5.4	50	0.12979	1.16097	0.574316	0.91051	0.62123	0.000186356	0.0249657	0.000398748	0.0786527	0.001123	0.011058	0.0606951	0.00416671	0.0592396	0.0168797	0.25964	0.0136554	0.00634878	0.00418246	0.00310044	Module 5
MAG38	c__Clostridia (UID1118)	d__Bacteria;p__Firmicutes_A;c__Clostridia;o__4C28d-15;f__CAG-727;g__;s__	94.35	0.81	0	0.115655	4.46118	0.298958	0.118269	0.0932466	0	0.00105819	0.000341314	0.00850975	8.66341e-05	0.000912916	0.00126864	0.000505201	0.0043579	0.0115146	0.00173085	0.0031046	0.000632744	0.000143279	0.00026732	Module 5
MAG76	c__Epsilonproteobacteria (UID3065)	d__Bacteria;p__Campylobacterota;c__Campylobacteria;o__Campylobacterales;f__Campylobacteraceae;g__Campylobacter_C;s__	95.58	5.81	87.5	0.00650953	4.10912	4.77903	6.0149	3.62492	1.88209e-05	0.000456625	0.000234561	1.51733	6.78494e-05	0.000411014	0.510612	0.00168927	0.263576	0.10942	0.518499	0.000325277	0.00106724	0.000191807	2.44597e-05	Module 10
MAG26	p__Bacteroidetes (UID2605)	d__Bacteria;p__Bacteroidota;c__Bacteroidia;o__Bacteroidales;f__UBA932;g__RC9;s__	86.37	4.45	65	0.694196	3.70987	1.79858	1.08472	2.66339	0.0448623	0.420952	0.155391	0.670156	0.137854	0.186841	0.136284	0.268147	0.257298	0.486244	0.187082	0.358	0.332379	0.100849	0.208792	Module 5
MAG618	p__Bacteroidetes (UID2605)	d__Bacteria;p__Bacteroidota;c__Bacteroidia;o__Bacteroidales;f__UBA932;g__;s__	94.6	0	0	0.0846388	3.30213	2.56959	0.521324	0.974495	0.0174854	0.0287348	0.016727	0.0835497	0.0271032	0.0206449	0.01849	0.0410734	0.0290419	0.0682448	0.0269018	0.0423854	0.0195993	0.0136808	0.0183323	Module 5
MAG449	o__Clostridiales (UID1212)	d__Bacteria;p__Firmicutes_A;c__Clostridia;o__Oscillospirales;f__DTU089;g__UBA1081;s__	96.76	2.07	14.29	0.0442109	2.64474	2.07402	0.0938979	0.1099	0.000550527	0.00422389	0.0036906	0.00926416	0.001089	0.00364278	0.00781381	0.00432668	0.0107378	0.0250493	0.0048424	0.00909638	0.0123195	0.0044117	0.00271871	Module 5
MAG488	k__Bacteria (UID2569)	d__Bacteria;p__Bacteroidota;c__Bacteroidia;o__Bacteroidales;f__ML635J-15;g__UBA1184;s__	93.84	3.14	55.56	0.241539	2.70262	1.19688	0.0176418	0.15835	0.00328618	0.00268517	0.00186	0.00140218	0.00191857	0.00129217	0.00329466	0.000665477	0.0025719	0.00733726	0.00392557	0.0048427	0.0013982	0.000923777	0.00103562	Module 5
MAG340	k__Bacteria (UID2569)	d__Bacteria;p__Bacteroidota;c__Bacteroidia;o__Bacteroidales;f__P3;g__P3;s__	88.88	3.76	12.5	0.0502508	1.777	0.0822342	0.117702	0.102905	0.00120163	0.00180443	0.00307349	0.00717607	0.00251947	0.00490304	0.0120278	0.00500329	0.00689652	0.0122289	0.00298629	0.00439178	0.00102463	0.000971	0.00223608	Module 5
MAG443	k__Bacteria (UID2569)	d__Bacteria;p__Bacteroidota;c__Bacteroidia;o__Bacteroidales;f__Paludibacteraceae;g__UBA1754;s__	94.09	4.41	10	0.532108	1.7167	2.93849	0.241951	1.23698	0.00411863	0.00178128	0.00579481	0.00807255	0.000387379	0.00158972	0.00104992	0.0052934	0.00439841	0.00530915	0.000972846	0.00151745	0.0017641	0.00117711	0.000779458	Module 1
MAG270	o__Clostridiales (UID1212)	d__Bacteria;p__Firmicutes_A;c__Clostridia;o__Oscillospirales;f__CAG-272;g__Firm-07;s__	94.38	2.17	14.29	0.196276	2.68469	0.0787412	0.0492978	0.0542557	0.000396902	0.0016491	0.000605857	0.00557819	0.000734441	0.0022527	0.00218591	0.00167488	0.00334097	0.0304831	0.00625898	0.00131602	0.00134899	0.000369663	0.00586474	Module 5
MAG440	o__Clostridiales (UID1212)	d__Bacteria;p__Firmicutes_A;c__Clostridia;o__Oscillospirales;f__;g__;s__	93.13	0.89	50	0.0734929	2.20086	0.0750639	0.0730122	0.0318566	0.00228509	0.00491341	0.00178356	0.0220153	0.000318249	0.00337926	0.00492006	0.00349189	0.00540788	0.0164149	0.00561467	0.00281639	0.00153074	0.00314238	0.0032627	Module 5
MAG468	k__Bacteria (UID2569)	d__Bacteria;p__Bacteroidota;c__Bacteroidia;o__Bacteroidales;f__P3;g__UBA1217;s__	82.53	1.34	20	0.0482213	1.37845	0.0419806	0.0247505	0.0332403	0.0037433	0.00869497	0.0477492	0.0139923	0.00569107	0.0238703	0.0577933	0.0102819	0.00785097	0.0128462	0.00883456	0.0387624	0.00768256	0.00584124	0.0103479	Module 5
MAG523	p__Bacteroidetes (UID2605)	d__Bacteria;p__Bacteroidota;c__Bacteroidia;o__Bacteroidales;f__UBA1715;g__UBA1715;s__	97.59	1.67	0	0.00368689	1.84043	0.272807	0.0829896	0.574829	0.000275635	0.00181866	0.000155977	0.00283251	1.56717e-05	0.000438688	0.00103517	0.000811759	0.00245923	0.00208374	0.000727778	0.000370537	0.000245025	0.000187075	0.000803017	Module 5
MAG162	o__Clostridiales (UID1212)	d__Bacteria;p__Firmicutes_A;c__Clostridia;o__Oscillospirales;f__DTU089;g__UBA8612;s__	88.7	0	0	9.99226	4.43733	0.422635	0.996511	0.595515	0.000716073	0.00939472	0.00117898	0.00800649	0.00202485	0.00396269	0.005163	0.00305081	0.00696488	0.0783955	0.00629973	0.00114698	0.0367282	0.00120095	0.00498737	Module 3
MAG524	o__Clostridiales (UID1212)	d__Bacteria;p__Firmicutes_A;c__Clostridia;o__Oscillospirales;f__Oscillospiraceae;g__;s__	86.32	2.03	0	0.301503	1.45124	0.675867	0.360879	0.258342	0.00142845	0.00705544	0.000920466	0.0107797	0.0012561	0.00524571	0.00889832	0.00368339	0.00812605	0.018982	0.00574102	0.00447795	0.00479113	0.0011173	0.0030787	Module 5
MAG86	f__Lachnospiraceae (UID1255)	d__Bacteria;p__Firmicutes_A;c__Clostridia;o__Lachnospirales;f__Lachnospiraceae;g__;s__	90.52	1.92	25	0.774821	2.46319	0.730918	0.155195	0.198512	0.00106803	0.0215912	0.00323929	0.0583212	0.0263565	0.0586235	0.0135102	0.0441901	0.0156628	0.0807653	0.0139294	0.017873	0.0202327	0.0157251	0.0395532	Module 5
MAG219	o__Clostridiales (UID1212)	d__Bacteria;p__Firmicutes_A;c__Clostridia;o__Oscillospirales;f__CAG-272;g__;s__	96.42	0.67	0	0.0396923	3.01097	0.120578	0.303742	0.0925777	0.000442954	0.00418815	0.000293846	0.0111635	0.000252345	0.00269781	0.00253636	0.0029495	0.00389649	0.0246537	0.00759506	0.000425094	0.000756724	0.000293683	0.00212756	Module 5
MAG92	o__Clostridiales (UID1212)	d__Bacteria;p__Firmicutes_A;c__Clostridia;o__Oscillospirales;f__DTU089;g__UBA1081;s__	97.09	0.34	100	0.0972456	8.52908	4.37011	0.0570539	2.62658	0.00032046	0.00573776	0.00031584	0.00725345	0.000330544	0.00219008	0.00546944	0.00683579	0.00524213	0.0991606	0.0123943	0.00127717	0.00159802	0.000934691	0.00323842	Module 5
MAG336	o__Bacteroidales (UID2657)	d__Bacteria;p__Bacteroidota;c__Bacteroidia;o__Bacteroidales;f__Bacteroidaceae;g__UBA1189;s__	89.08	2.06	62.5	0.59337	4.81754	3.8514	1.11766	1.77754	0.00176355	0.0312877	0.00545143	0.250696	0.0020379	0.021151	0.0228187	0.0125174	0.0442666	0.143569	0.0121074	0.00141404	0.0183915	0.000862781	0.00994044	Module 5
MAG279	o__Clostridiales (UID1212)	d__Bacteria;p__Firmicutes_A;c__Clostridia;o__Oscillospirales;f__DTU089;g__UBA737;s__	85.01	0	0	1.47776	2.54457	0.051903	1.63243	0.0363252	0.000141098	0.00365706	0.000398723	0.00491398	0.000294258	0.00163679	0.000945669	0.00595966	0.0013375	0.00684634	0.00537351	0.00119886	0.00249045	0.000355996	0.0319792	Module 5
MAG370	o__Clostridiales (UID1212)	d__Bacteria;p__Firmicutes_A;c__Clostridia;o__Oscillospirales;f__CAG-382;g__;s__	93.27	3.04	25	0.0530454	1.82799	0.16443	1.2335	0.0429986	6.2218e-05	0.00321636	0.00018097	0.00402679	0.0001556	0.00161077	0.00462031	0.000932283	0.00917077	0.0131373	0.00339063	0.00214883	0.00290067	0.00036321	0.00123954	Module 5
MAG87	o__Bacteroidales (UID2617)	d__Bacteria;p__Bacteroidota;c__Bacteroidia;o__Bacteroidales;f__;g__;s__	95.41	2.92	16.67	0.425352	0.240514	2.35966	0.281416	0.396445	0.00368375	3.59402	0.00133201	0.00842377	0.00165925	0.00779911	0.00751446	0.0117548	1.86186	0.00944038	0.00523384	0.919187	0.00804511	0.0261924	0.00325707	Module 6
MAG569	p__Bacteroidetes (UID2605)	d__Bacteria;p__Bacteroidota;c__Bacteroidia;o__Bacteroidales;f__Rikenellaceae;g__;s__	84.5	0.67	17.65	0.201952	0.151986	1.37427	0.108923	0.276579	0.00980171	0.00174649	0.0275149	0.0151442	0.046452	0.00124317	0.00129255	0.00684329	0.014987	0.00819047	0.00270586	0.0221478	0.00753739	0.0106663	0.00304136	Module 1
MAG117	p__Bacteroidetes (UID2605)	d__Bacteria;p__Bacteroidota;c__Bacteroidia;o__Bacteroidales;f__UBA932;g__;s__	93.33	7.89	47.83	0.0142713	1.06227	2.901	0.561771	0.719737	0.00480969	0.00487938	0.00178586	0.0122806	0.00213311	0.00329594	0.0047257	0.0136106	0.00807926	0.00743645	0.00626572	0.00372735	0.00685438	0.00749834	0.00399913	Module 1
MAG226	k__Bacteria (UID2569)	d__Bacteria;p__Bacteroidota;c__Bacteroidia;o__Bacteroidales;f__P3;g__UBA1219;s__	95.61	4.68	10	0.00438802	1.40079	2.10085	0.565714	1.33356	0.000159577	0.000418907	0.000119036	0.0021548	0.000107171	8.54549e-05	0.000451516	0.000216985	0.0169565	0.00451343	0.000255527	0.000157665	0.000547806	0	0.000847806	Module 1
MAG217	o__Clostridiales (UID1212)	d__Bacteria;p__Firmicutes_A;c__Clostridia;o__Oscillospirales;f__CAG-272;g__;s__	93.88	0.3	0	0.0208289	0.0212247	2.86945	0.15913	0.0174331	0.000241768	0.00319491	0.000172802	0.000950641	3.93892e-05	0.000953982	0.000880902	0.000580188	0.00118772	0.00801669	0.00256938	0.000194183	0.000244369	0.000317182	0.000587323	Module 1
MAG575	k__Bacteria (UID2982)	d__Bacteria;p__Verrucomicrobiota;c__Kiritimatiellae;o__RFP12;f__UBA1067;g__UBA1067;s__	85.32	3.41	0	0.0476738	0.0581923	1.86567	1.29267	1.69425	0.0169107	0.00427136	0.00296851	0.00214735	0.0140583	0.00611731	0.033578	0.00133444	0.00333666	0.00369341	0.00254548	0.0222627	0.00367479	0.0135094	0.00346438	Module 1
MAG166	o__Clostridiales (UID1212)	d__Bacteria;p__Firmicutes_A;c__Clostridia;o__Oscillospirales;f__DTU089;g__UBA737;s__	86.45	0.67	100	0.0194243	0.0192966	1.57821	0.0402551	0.0143796	0.00013708	0.00139506	0.00147002	0.0112805	0.00117897	0.00102267	0.00119882	0.00384921	0.00068154	0.00775325	0.00270012	0.0016596	0.00046288	0.00187692	0.00588955	Module 1
MAG427	p__Bacteroidetes (UID2605)	d__Bacteria;p__Bacteroidota;c__Bacteroidia;o__Bacteroidales;f__Rikenellaceae;g__Alistipes;s__	97.84	1.15	40	0.64614	1.46543	2.35413	0.14479	0.310682	0.00308251	0.00852186	0.00201684	1.75623	0.00147591	0.0277546	0.00456659	0.0140649	0.10748	0.785067	0.00347099	0.000324088	0.00141533	0.00070306	0.00507876	Module 1
MAG496	k__Bacteria (UID2569)	d__Bacteria;p__Bacteroidota;c__Bacteroidia;o__Bacteroidales;f__Paludibacteraceae;g__UBA1723;s__	94.14	1.72	20	0.277119	0.805798	1.55066	0.368186	0.448599	0.00313991	0.00400881	0.00224579	0.0204965	0.00303072	0.0436027	0.0904921	0.00319951	0.00637327	0.0111978	0.00444388	0.00608376	0.0187106	0.00546739	0.00478996	Module 1
MAG684	o__Clostridiales (UID1212)	d__Bacteria;p__Firmicutes_A;c__Clostridia;o__Oscillospirales;f__DTU089;g__CAG-180;s__	97.32	8.39	6.67	0.0225594	0.269971	2.98848	2.28368	0.212538	0.000128665	0.000890051	0.000274752	0.003196	7.82018e-05	0.00094145	0.00210282	0.010929	0.00185447	0.0171589	0.0023511	0.00136049	0.00106702	0.000538381	0.000988699	Module 1
MAG129	o__Clostridiales (UID1212)	d__Bacteria;p__Firmicutes_A;c__Clostridia;o__Oscillospirales;f__DTU089;g__;s__	83	1.6	33.33	0.130148	0.0321258	1.50732	0.93973	0.145727	7.72183e-05	0.00252382	2.29531e-05	0.0041617	0.0017804	0.00105716	0.00216334	0.00297682	0.00262498	0.0116013	0.00414867	0.000821177	0.00201587	0.00084788	0.000957194	Module 1
MAG482	k__Bacteria (UID2569)	d__Bacteria;p__Bacteroidota;c__Bacteroidia;o__Bacteroidales;f__Paludibacteraceae;g__RF16;s__	95.43	4.03	44.44	0.0093271	4.19842	12.8237	1.34672	2.39046	0.00132012	0.00331112	0.000795396	0.00896539	0.00222853	0.000522505	0.00339978	0.000349542	0.016152	0.012345	0.00129486	0.000590948	0.000175546	0.000544719	0.00164632	Module 1
MAG83	k__Bacteria (UID2565)	d__Bacteria;p__Proteobacteria;c__Alphaproteobacteria;o__RF32;f__CAG-239;g__CAG-495;s__	89.12	1.61	50	0.00970952	0.58083	1.37695	0.238292	0.734975	0.000575151	0.00105541	0.000773714	0.00123366	0.00110119	0.00137004	0.000939419	0.000180307	0.00166183	0.000920977	0.00108232	0.00326692	0.00341345	0.00134233	0.000341001	Module 1
MAG249	o__Clostridiales (UID1212)	d__Bacteria;p__Firmicutes_A;c__Clostridia;o__Oscillospirales;f__CAG-272;g__Firm-07;s__	80.69	7.62	10	0.197913	0.606521	1.42897	0.568096	0.162396	0.00045986	0.000967461	0.000476447	0.00363353	0.000591701	0.00180643	0.00211194	0.00148436	0.00137978	0.013624	0.00201375	0.00116271	0.00176266	0.000107464	0.00106651	Module 1
MAG1	p__Bacteroidetes (UID2605)	d__Bacteria;p__Bacteroidota;c__Bacteroidia;o__Bacteroidales;f__Rikenellaceae;g__Alistipes;s__	94.23	0.05	100	4.57837	2.32165	10.256	1.32303	1.98589	0.000432911	0.693631	0.317203	12.3356	0.000663141	0.09552	0.63144	0.675496	0.877986	1.86445	1.27256	0.00329597	0.0568041	0.00247889	5.94397	Module 8
MAG416	o__Clostridiales (UID1212)	d__Bacteria;p__Firmicutes_A;c__Clostridia;o__Lachnospirales;f__Lachnospiraceae;g__;s__	98.43	2.93	28.57	0.239751	0.244982	2.39625	0.149032	0.339783	0.00119478	0.00262523	0.00041642	0.0107283	0.00217158	0.00372309	0.00214587	0.00282576	0.00628354	0.00878438	0.00345396	0.00410039	0.00239065	0.00176274	0.00199831	Module 1
MAG59	o__Clostridiales (UID1212)	d__Bacteria;p__Firmicutes_A;c__Clostridia;o__Oscillospirales;f__CAG-382;g__;s__	92.57	0.67	0	0.0417441	0.132122	2.181	0.0512882	0.0458483	0.000583717	0.0225242	0.00127814	0.0244441	0.000868921	0.0113186	0.00626997	0.0315714	0.0193383	0.065295	0.018565	0.00307126	0.0400739	0.000719136	0.0152003	Module 1
MAG294	k__Bacteria (UID2329)	d__Bacteria;p__Firmicutes_A;c__Clostridia;o__4C28d-15;f__UBA1242;g__UBA6345;s__	84.83	0.56	0	1.15473	0.150625	1.63162	0.0440918	0.0418855	0.00133505	0.00137868	0.000286077	0.00762157	0.000694983	0.000518775	0.00121492	0.00553834	0.00116891	0.00206353	0.00450728	0.000772435	0.000207716	0.000337943	0.00222277	Module 1
MAG676	o__Clostridiales (UID1212)	d__Bacteria;p__Firmicutes_A;c__Clostridia;o__Oscillospirales;f__DTU089;g__UBA8612;s__	87.78	2.57	40	0.060805	0.0614426	2.26256	0.0584321	1.74841	0.000210271	0.000831974	0.000428507	0.00723887	0.000188178	0.00149875	0.00119935	0.00232047	0.000895125	0.0158103	0.00510603	0.000631715	0.000795392	0.000119447	0.000740508	Module 1
MAG330	k__Bacteria (UID2495)	d__Bacteria;p__Proteobacteria;c__Alphaproteobacteria;o__RF32;f__Rs-D84;g__Rs-D84;s__	80.12	5.91	94.44	0.478647	0.192201	1.90635	0.215599	0.68502	0.176426	0.0755769	1.4042	0.00172264	0.0331693	0.0466859	0.00740865	0.2592	0.00339839	0.0312735	0.00219507	0.0702821	0.0467966	0.200601	0.0994504	Module 1
MAG615	o__Clostridiales (UID1212)	d__Bacteria;p__Firmicutes_A;c__Clostridia;o__Oscillospirales;f__DTU089;g__UBA737;s__	96.37	2.01	0	0.431804	0.341265	9.848	0.260723	0.305084	0.0125568	0.140185	0.0294701	0.149833	0.0509961	0.0829496	0.0567175	0.103095	0.115488	0.285312	0.160242	0.0445812	0.110708	0.02991	0.128287	Module 1
MAG630	o__Clostridiales (UID1212)	d__Bacteria;p__Firmicutes_A;c__Clostridia;o__Oscillospirales;f__Oscillospiraceae;g__CAG-110;s__	95.56	0	0	0.162081	0.163553	9.5977	2.64695	3.81527	0.0185097	0.036959	0.0416522	0.147342	0.0283545	0.0634506	0.0361998	0.0898745	0.0878523	0.14122	0.0324556	0.051802	0.0628283	0.0194936	0.126176	Module 1
MAG467	k__Bacteria (UID203)	d__Bacteria;p__Bacteroidota;c__Bacteroidia;o__Bacteroidales;f__Bacteroidaceae;g__UBA4372;s__	96.55	3.61	7.69	0.0385273	0.115924	6.73283	6.19115	0.599688	0.00332933	0.0107842	0.00660749	0.0817573	0.00898713	0.0180184	0.0151214	0.104372	0.0271567	0.0238936	0.0219559	0.00599476	0.0513613	0.0085854	0.0206246	Module 1
MAG620	o__Clostridiales (UID1212)	d__Bacteria;p__Firmicutes_A;c__Clostridia;o__Oscillospirales;f__CAG-272;g__Firm-07;s__	91.05	0.92	0	0.463846	0.514584	5.6651	0.347418	0.324515	0.00374536	0.0653601	0.011098	0.0695966	0.0688863	0.0325093	0.0158627	0.0315902	0.113631	0.173792	0.0357594	0.0137974	0.0281395	0.00935897	0.0452149	Module 1
MAG258	o__Clostridiales (UID1212)	d__Bacteria;p__Firmicutes_A;c__Clostridia;o__Oscillospirales;f__Oscillospiraceae;g__CAG-110;s__	97.9	2.43	22.22	0.547945	1.39695	5.06783	0.893522	1.87178	0.0801967	0.224875	0.0794132	0.45093	0.140741	0.252924	0.109933	0.377292	0.35148	0.873217	0.262484	0.371297	0.308718	0.118247	0.227314	Module 1
MAG667	o__Clostridiales (UID1212)	d__Bacteria;p__Firmicutes_A;c__Clostridia;o__Oscillospirales;f__CAG-272;g__;s__	90.23	0.6	33.33	0.198352	0.160643	4.6556	0.323942	0.0949992	0.000260296	0.0226582	0.000704855	0.027058	0.000173797	0.0117439	0.0039728	0.00296631	0.0195142	0.0506179	0.013786	0.00478389	0.00642617	0.00073476	0.0122037	Module 1
MAG410	k__Bacteria (UID2982)	d__Bacteria;p__Verrucomicrobiota;c__Verrucomicrobiae;o__Verrucomicrobiales;f__Akkermansiaceae;g__Akkermansia;s__	93.2	0.71	50	0.0789053	0.0845957	3.30882	0.0697296	0.083684	0.00822321	0.00570916	0.0331228	0.18145	0.00656769	0.580712	0.0327017	0.0272814	0.0694887	0.0225133	0.00984293	0.0704244	0.0738364	0.0141011	0.0146223	Module 1
MAG664	o__Clostridiales (UID1212)	d__Bacteria;p__Firmicutes_A;c__Clostridia;o__Oscillospirales;f__Ruminococcaceae;g__;s__	96.64	1.34	50	0.0607456	0.0519265	3.15457	0.463381	0.155252	0.000225144	0.00427666	7.66188e-05	0.0148502	0.000401223	0.00145916	0.00189305	0.00130285	0.00601714	0.014851	0.00343627	0.00071958	0.00114237	0.000232264	0.000631915	Module 1
MAG646	k__Bacteria (UID2982)	d__Bacteria;p__Verrucomicrobiota;c__Lentisphaeria;o__UBA1784;f__UBA1829;g__UBA1732;s__	82.62	4.87	10	0.0465628	0.186412	1.76239	0.133841	0.417074	0.000565077	0.00053457	0.000359048	0.00137106	0.000595806	0.00178651	0.00144308	0.000675229	0.00126673	0.0023214	0.00146325	0.00100171	0.00204691	0.00176952	0.000422742	Module 1
MAG157	f__Spirochaetaceae (UID2535)	d__Bacteria;p__Spirochaetota;c__Spirochaetia;o__Treponematales;f__Treponemataceae;g__Treponema_F;s__	91.26	1.44	40	1.10958	0.920673	2.88164	0.980501	2.56427	0.000299406	0.000504832	0.00043003	0.00164992	0.00143409	0.0181325	0.00270869	0.00257035	0.00139335	0.000884386	0.00148535	0.00133621	0.00127037	0.00131638	0.00122075	Module 1
MAG94	o__Clostridiales (UID1212)	d__Bacteria;p__Firmicutes_A;c__Clostridia;o__Oscillospirales;f__DTU089;g__;s__	96.31	0	0	0.0239067	0.0196368	4.7696	0.0177651	2.99185	9.3999e-05	0.00298166	0.00045372	0.00812295	0.000351469	0.0031087	0.00506256	0.00344052	0.0014264	0.00858237	0.00574222	0.000962822	0.00226857	0.00397647	0.00798968	Module 1
MAG285	o__Clostridiales (UID1212)	d__Bacteria;p__Firmicutes_A;c__Clostridia;o__Oscillospirales;f__CAG-272;g__Firm-07;s__	94.57	1.85	0	1.39398	0.755242	2.42857	0.922857	0.678651	0.00245698	0.00357205	0.000993124	0.0262545	0.00457132	0.00321995	0.00334134	0.00503584	0.00477183	0.0337173	0.00504444	0.00169079	0.00292224	0.000202145	0.00434203	Module 1
MAG233	o__Clostridiales (UID1212)	d__Bacteria;p__Firmicutes_A;c__Clostridia;o__Oscillospirales;f__DTU089;g__;s__	95.08	1.34	0	0.0437837	0.059205	5.63605	0.0388263	0.0484691	0.00100861	0.0109392	0.000700677	0.00895577	0.00466494	0.00524658	0.00357714	0.00332759	0.00452958	0.162963	0.0108329	0.0115285	0.00581032	0.002248	0.00832984	Module 1
MAG612	o__Bacteroidales (UID2657)	d__Bacteria;p__Bacteroidota;c__Bacteroidia;o__Bacteroidales;f__Bacteroidaceae;g__;s__	85.67	1.24	50	0.0202113	0.159651	1.95339	0.0147859	0.129595	9.84004e-05	0.000861874	1.33648e-05	0.0140807	9.8726e-05	0.0387696	0.0106137	0	0.00132589	0.0475353	0.000243608	0.000108212	0.000246785	0.000129799	3.96883e-05	Module 1
MAG298	o__Clostridiales (UID1212)	d__Bacteria;p__Firmicutes_A;c__Clostridia;o__Oscillospirales;f__DTU089;g__DTU089;s__	88.37	0.34	0	0.0443819	0.568509	2.33984	0.603027	0.228512	0.000775622	0.000547994	7.0622e-05	0.00105186	6.28591e-05	0.00206349	0.00142252	0.000779706	0.00186875	0.00572621	0.00122197	0.00030403	5.9136e-05	6.95656e-05	0.000358991	Module 1
MAG451	o__Campylobacterales (UID3068)	d__Bacteria;p__Campylobacterota;c__Campylobacteria;o__Campylobacterales;f__Helicobacteraceae;g__Helicobacter_B;s__	95.25	0.4	25	0.00114867	0.00238223	2.08104	0.940908	0.00290277	5.29593e-05	0.000304874	0.000251141	0.000280659	0.000232614	0.415662	0.111844	0.000303433	0.000671495	0.0026157	0.000160738	0.000368631	0.00036767	7.55267e-05	0.00011342	Module 1
MAG598	o__Clostridiales (UID1212)	d__Bacteria;p__Firmicutes_A;c__Clostridia;o__Oscillospirales;f__CAG-272;g__;s__	95.3	0.04	0	0.102242	0.0955918	5.48842	0.0668944	0.0854592	2.39147e-05	0.00360982	0.00217816	0.0128574	6.19666e-05	0.00229686	0.00489709	0.00543785	0.00901678	0.0353162	0.0112248	0.00262349	0.0040292	0.000204908	0.00173553	Module 1
MAG595	o__Clostridiales (UID1212)	d__Bacteria;p__Firmicutes_A;c__Clostridia;o__Oscillospirales;f__CAG-272;g__;s__	93.74	0.67	0	0.0309777	0.0374086	3.50741	0.0261461	0.0260603	7.589e-05	0.000571672	0.002268	0.00338749	2.41548e-05	0.00600276	0.000892515	0.0018693	0.00371044	0.0116251	0.00333277	0.00163574	0.000989121	0.000569095	0.00450397	Module 1
MAG682	k__Bacteria (UID2982)	d__Bacteria;p__Verrucomicrobiota;c__Lentisphaeria;o__UBA1784;f__UBA1829;g__;s__	92.88	0.68	0	0.261291	0.403063	2.51235	0.0685396	0.293947	0.000110378	0.00028734	6.6591e-05	0.00962487	2.3767e-05	0.000100096	0.000169506	1.9244e-05	0.000261319	0.000799613	0.000154179	0.000205322	1.79467e-05	0.000109162	4.72278e-05	Module 1
MAG220	k__Bacteria (UID2495)	d__Bacteria;p__Proteobacteria;c__Alphaproteobacteria;o__RF32;f__Rs-D84;g__Rs-D84;s__	83.9	1.1	100	0.134228	0.110976	2.72121	0.0547502	0.159101	0.000146542	0.000134481	0.00280344	0	0.0053845	0.000595458	0	8.49466e-05	0.000150274	0.000479902	0.00205443	0.00188524	0.00020893	0.000731546	0.0101774	Module 1
MAG187	o__Clostridiales (UID1212)	d__Bacteria;p__Firmicutes_A;c__Clostridia;o__Oscillospirales;f__CAG-272;g__;s__	96.73	0.04	0	0.0667199	0.0590237	6.43814	0.0281544	0.045872	0.000139956	0.00272652	0.000211933	0.0017915	0.000283624	0.00175383	0.000997774	0.00216268	0.00284296	0.0150143	0.00222347	0.00075347	0.000712169	0.000412831	0.000747918	Module 1
MAG413	p__Bacteroidetes (UID2605)	d__Bacteria;p__Bacteroidota;c__Bacteroidia;o__Bacteroidales;f__Rikenellaceae;g__Alistipes;s__	97.07	2.32	50	2.01664	0.640514	0.83878	2.44375	3.0501	4.67462e-05	0.0053091	0.000916366	0.030041	2.10186e-05	0.00205477	0.0110286	0.02902	0.00775995	0.0196827	0.00388539	0.000127125	0	2.14704e-05	0.00758232	Module 13
MAG672	k__Bacteria (UID2569)	d__Bacteria;p__Bacteroidota;c__Bacteroidia;o__Bacteroidales;f__Paludibacteraceae;g__UBA1181;s__	95.43	0.56	50	0.0149505	0.0252017	0.0362878	2.94032	1.98505	0.00115502	0.000406449	0.00010388	0.00505362	9.50705e-05	0.000912718	0.00166428	0.000574947	0.00444475	0.00804173	0.00189604	0.000181237	4.59847e-05	5.37758e-05	0.000713992	Module 10
MAG472	o__Clostridiales (UID1212)	d__Bacteria;p__Firmicutes_A;c__Clostridia;o__Oscillospirales;f__CAG-382;g__;s__	94.79	0	0	0.0410776	0.0736135	0.0346462	1.88374	0.0214445	5.14958e-05	0.000654541	9.32857e-05	0.00231571	0.00108223	0.000649622	0.001135	0.00264389	0.000727424	0.00992132	0.00208155	0.00241239	0.00123153	5.30693e-05	0.002603	Module 10
MAG56	c__Clostridia (UID1118)	d__Bacteria;p__Firmicutes_A;c__Clostridia;o__4C28d-15;f__CAG-727;g__;s__	91.71	2.85	0	0.226838	0.66602	0.492883	1.5478	0.257115	0.00346169	0.00505655	0.00559161	0.0503188	0.0147928	0.00585486	0.00403589	0.00763685	0.0251157	0.0411	0.0106401	0.0151554	0.00713898	0.0054407	0.0156632	Module 10
MAG505	o__Clostridiales (UID1212)	d__Bacteria;p__Firmicutes_A;c__Clostridia;o__Oscillospirales;f__DTU089;g__Ruminococcus_E;s__	83.62	2.06	20	0.0572797	0.045852	0.030911	1.23357	0.0334936	0.00199055	0.00151058	0.000115361	0.00112459	5.13055e-05	0.000789336	0.0008787	0.00109967	0.00248621	0.00619252	0.00462554	0.000309078	0.00084942	0.000511061	0.000963539	Module 10
MAG228	k__Bacteria (UID2495)	d__Bacteria;p__Proteobacteria;c__Alphaproteobacteria;o__RF32;f__Rs-D84;g__Rs-D84;s__	83.77	4.4	50	1.21886	0.115181	0.472375	1.68662	0.836691	0.00146356	0.00633875	0.00151357	0.0174342	0.0035052	0.00605255	0.00405177	0.00514481	0.00641139	0.00718782	0.00770277	0.00333617	0.00458911	0.00215841	0.00949404	Module 10
MAG257	k__Bacteria (UID2982)	d__Bacteria;p__Verrucomicrobiota;c__Lentisphaeria;o__UBA1784;f__UBA1784;g__;s__	80.78	7.76	10.53	0.363321	0.674114	1.05646	1.62895	0.857096	0.00602649	0.00547529	0.0140805	0.0169989	0.00789895	0.00314363	0.00370108	0.00782286	0.0201375	0.0239118	0.00431301	0.0110666	0.0119217	0.0152628	0.0100752	Module 10
MAG174	o__Clostridiales (UID1120)	d__Bacteria;p__Firmicutes_A;c__Clostridia;o__;f__;g__;s__	95.34	1.75	0	0.113653	0.0478084	0.0527375	1.68858	0.0449438	0.000569299	0.0153752	0.00235335	0.0109856	0.0114172	0.00511952	0.00505322	0.00810016	0.0090658	0.0914913	0.0251594	0.0058014	0.00819509	0.00440049	0.00153581	Module 10
MAG315	p__Bacteroidetes (UID2605)	d__Bacteria;p__Bacteroidota;c__Bacteroidia;o__Bacteroidales;f__UBA932;g__;s__	95	2.22	0	0.490225	0.352134	0.555497	10.9782	5.28905	0.02142	0.229354	0.0273331	0.500837	0.0315182	0.0818391	0.0619376	0.0907454	0.229229	0.403673	0.0959603	0.0393898	0.113751	0.220525	0.0915221	Module 10
MAG509	k__Bacteria (UID2982)	d__Bacteria;p__Verrucomicrobiota;c__Kiritimatiellae;o__RFP12;f__;g__;s__	92.57	2.06	0	0.222267	2.61729	0.24294	7.57818	6.52337	0.0442393	0.0562099	0.0145972	0.102828	0.00652639	0.0500621	0.0312726	0.0613896	0.0708347	0.144948	0.0373064	0.0339572	0.0433449	0.0143412	0.108	Module 10
MAG374	o__Clostridiales (UID1212)	d__Bacteria;p__Firmicutes_A;c__Clostridia;o__Oscillospirales;f__DTU089;g__UBA1081;s__	97.05	1.9	20	0.176554	0.403142	0.216183	4.91606	0.10246	0.000386828	0.0498378	0.0021292	0.0380974	0.00614999	0.00797399	0.0763224	0.0115933	0.0177949	0.206575	0.0454437	0.00340414	0.0122849	0.00304135	0.00816515	Module 10
MAG97	o__Clostridiales (UID1212)	d__Bacteria;p__Firmicutes_A;c__Clostridia;o__Oscillospirales;f__Oscillospiraceae;g__CAG-110;s__	80.79	8.84	22.22	0.59844	0.926	0.817337	4.08529	0.723744	0.173272	0.246105	0.223622	0.554484	0.247855	0.202279	0.190003	0.598522	0.42853	0.902914	0.252237	0.253435	0.22901	0.140351	0.728476	Module 10
MAG103	o__Clostridiales (UID1212)	d__Bacteria;p__Firmicutes_A;c__Clostridia;o__Oscillospirales;f__Oscillospiraceae;g__Ruminiclostridium_C;s__	85.69	2.35	20	0.127113	0.131305	0.135983	1.67303	0.145029	0.00866984	0.00755008	0.00734092	0.082749	0.014305	0.0141261	0.0533167	0.0566258	0.0286683	0.1945	0.0157286	0.0140773	0.012513	0.00723509	0.015701	Module 10
MAG134	o__Clostridiales (UID1212)	d__Bacteria;p__Firmicutes_A;c__Clostridia;o__Oscillospirales;f__DTU089;g__CAG-180;s__	94.26	4.78	43.75	0.0124524	0.123595	0.0636429	3.03003	0.0283605	0.000567205	0.00101813	0.0026334	0.00497816	0.000317913	0.00255022	0.00576107	0.00421048	0.0098509	0.0412994	0.00739182	0.00268049	0.000988398	0.0025261	0.00469984	Module 10
MAG666	o__Clostridiales (UID1212)	d__Bacteria;p__Firmicutes_A;c__Clostridia;o__Oscillospirales;f__CAG-272;g__;s__	82.53	0	0	0.257624	0.0957058	0.741944	13.2999	0.088502	8.46164e-05	0.0120893	0.000961663	0.0431505	0.000661898	0.00411743	0.00417535	0.00446283	0.0325585	0.101561	0.0123364	0.000684324	0.00174287	0.000346317	0.00368504	Module 10
MAG409	o__Clostridiales (UID1212)	d__Bacteria;p__Firmicutes_A;c__Clostridia;o__Oscillospirales;f__Ruminococcaceae;g__;s__	90.95	5.95	46.15	0.0374544	0.0953212	1.03271	1.77963	0.305582	0.000547539	0.00308442	0.00119854	0.00284137	0.00023418	0.00375758	0.00593147	0.00293535	0.0376224	0.0273877	0.00396825	0.00148407	0.00257084	0.00104695	0.0104443	Module 10
MAG81	o__Clostridiales (UID1212)	d__Bacteria;p__Firmicutes_A;c__Clostridia;o__Oscillospirales;f__DTU089;g__CAG-177;s__	85.53	0	0	0.0314977	0.0234886	0.04786	2.27985	0.0268842	0.0441216	0.00326161	0.000648508	0.00278985	0.00115895	0.00220556	0.00849223	0.000476513	0.00204706	0.0393854	0.00329273	0.00051477	0.000305965	0.00025097	0.000210447	Module 10
MAG584	p__Bacteroidetes (UID2605)	d__Bacteria;p__Bacteroidota;c__Bacteroidia;o__Bacteroidales;f__Rikenellaceae;g__Alistipes;s__	96.25	0	0	0.200785	0.0471444	0.129586	5.0763	3.59963	0.031759	0.00467875	0.0286714	0.0448083	0.0401233	0.0109762	0.0107365	0.00251185	0.019723	0.0684915	0.0239636	0.0391203	0.0167733	0.0229679	0.00519211	Module 10
MAG651	o__Clostridiales (UID1212)	d__Bacteria;p__Firmicutes_A;c__Clostridia;o__Oscillospirales;f__Oscillospiraceae;g__;s__	83.03	2.35	0	0.138178	0.979721	0.360211	1.85179	0.120957	0.111257	0.00887236	0.0156472	0.0718974	0.0197629	0.0347829	0.0302057	0.0641244	0.0448445	0.0810014	0.0475072	0.0391006	0.0144727	0.0114601	0.0173363	Module 10
MAG437	o__Clostridiales (UID1212)	d__Bacteria;p__Firmicutes_A;c__Clostridia;o__Oscillospirales;f__Oscillospiraceae;g__CAG-110;s__	91.45	8.89	15.38	0.124735	0.193198	0.340807	4.03245	0.167221	0.00676775	0.0149422	0.0137718	0.196246	0.00554081	0.0230965	0.0517859	0.0406841	0.203435	0.131126	0.0160464	0.0138797	0.0222566	0.0109324	0.0159034	Module 10
MAG657	o__Clostridiales (UID1212)	d__Bacteria;p__Firmicutes_A;c__Clostridia;o__Oscillospirales;f__Ruminococcaceae;g__;s__	85.78	2.48	28.57	0.246998	0.0656079	0.229245	0.0270756	1.75287	6.01326e-05	0.000822316	0.000272877	0.00859556	0.00019305	0.0020924	0.00216489	0.00391319	0.00331428	0.0612185	0.0123628	0.000225037	0.00085044	6.24976e-05	0.000782513	Module 13
MAG540	c__Clostridia (UID1118)	d__Bacteria;p__Firmicutes_A;c__Clostridia;o__4C28d-15;f__DTU072;g__;s__	94.76	1.22	20	0.0862504	0.161569	0.0391312	0.114361	3.86014	0.00660935	0.00838678	0.00875161	0.0254935	0.00279408	0.0156282	0.0100408	0.0114702	0.00710204	0.00714452	0.00232159	0.00246643	0.0332864	0.00177241	0.0166721	Module 13
MAG475	k__Bacteria (UID2569)	d__Bacteria;p__Bacteroidota;c__Bacteroidia;o__Bacteroidales;f__P3;g__P3;s__	91.92	0.91	0	0.0112254	0.00833158	0.0114631	0.143042	2.42009	0.00129678	0.000630734	0.00295542	0.00304244	0.00148097	0.000348961	0.158904	0.0066056	0.00219983	0.00141814	0.0011925	0.00107426	0.00010136	0.000915488	0.000415902	Module 13
MAG389	k__Bacteria (UID2328)	d__Bacteria;p__Firmicutes;c__Bacilli;o__ML615J-28;f__CAG-313;g__UBA1231;s__	96	8.91	0	0.530376	1.62952	1.57932	0.386519	4.13039	0.000583273	0.303568	0.0198788	0.118859	0.00191445	0.0494603	0.0206266	0.110167	0.0928428	0.0898657	0.0589189	0.00262648	0.00892779	0.016985	0.0599468	Module 13
MAG422	o__Clostridiales (UID1212)	d__Bacteria;p__Firmicutes_A;c__Clostridia;o__Oscillospirales;f__CAG-272;g__Firm-07;s__	94.5	1.34	50	0.048309	0.224414	0.637209	1.20304	2.29305	0.00210477	0.00180944	0.000864528	0.00953064	0.00135911	0.00115616	0.00212838	0.00347383	0.00372641	0.0173796	0.00650258	0.000845788	0.000516184	6.1958e-05	0.000826418	Module 13
MAG498	k__Bacteria (UID2495)	d__Bacteria;p__Elusimicrobiota;c__Elusimicrobia;o__Elusimicrobiales;f__Elusimicrobiaceae;g__;s__	91.77	2.74	85.71	0.0531109	0.0616281	0.0382551	0.0644846	2.67567	0.000757652	0.000120367	0.000308393	0.000561812	0.00111456	7.81194e-05	0.000109436	0.000196358	0.000398578	0.00309665	0.00101568	0	0.00144227	0	0.00027424	Module 13
MAG393	o__Clostridiales (UID1212)	d__Bacteria;p__Firmicutes_A;c__Clostridia;o__Oscillospirales;f__DTU089;g__UBA1081;s__	97.09	7.48	16.67	0.625284	0.590027	1.24261	0.263315	9.03368	0.0524177	0.858457	0.0720849	0.0959516	0.0555001	0.190645	0.0454364	0.0992179	0.158468	0.611454	0.199613	0.270415	0.103655	0.024033	0.184995	Module 13
MAG506	o__Clostridiales (UID1212)	d__Bacteria;p__Firmicutes_A;c__Clostridia;o__Oscillospirales;f__DTU089;g__;s__	94.23	0.34	100	0.136202	0.0278429	0.131459	0.0248493	3.64311	0.00015536	0.0101342	0.0003582	0.0127559	0.000261898	0.00411648	0.00404168	0.00802068	0.000863432	0.0185948	0.0165989	0.0085941	0.00389773	0.000753276	0.0274051	Module 13
MAG580	o__Bacteroidales (UID2657)	d__Bacteria;p__Bacteroidota;c__Bacteroidia;o__Bacteroidales;f__Bacteroidaceae;g__;s__	90.7	4.25	23.53	0.0239446	0.0499365	0.122945	0.0331019	2.83194	0.00281261	0.00179708	0.00129945	0.0255688	0.00574264	0.00868048	0.00587862	0.00137265	0.0071274	0.024968	0.00466841	0.00159504	0.00580696	0.00337014	0.00147844	Module 13
MAG501	o__Clostridiales (UID1212)	d__Bacteria;p__Firmicutes_A;c__Clostridia;o__Oscillospirales;f__CAG-272;g__;s__	95.53	5.24	16.67	0.205934	0.726848	0.272267	0.144166	3.54305	0.00014763	0.0489636	0.000344814	0.0246006	0.000111801	0.00443783	0.00771196	0.0158962	0.0294394	0.0986037	0.0305367	0.0845923	0.00475632	0.00868806	0.0406	Module 13
MAG525	k__Bacteria (UID2565)	d__Bacteria;p__Proteobacteria;c__Alphaproteobacteria;o__RF32;f__CAG-239;g__CAG-495;s__	96.77	0	0	0.0469796	0.0379839	0.0491536	0.0248501	5.53681	0.000759985	0.00124368	0.00065103	0.00284579	0.00158223	0.00127354	0.000912092	0.00234457	0.00203748	0.00188099	0.00164478	0.00206574	0.00179067	0.000892431	0.000141747	Module 13
MAG503	o__Clostridiales (UID1212)	d__Bacteria;p__Firmicutes_A;c__Clostridia;o__Oscillospirales;f__CAG-272;g__Firm-07;s__	91.72	1.34	66.67	0.451703	0.479946	0.0842885	0.0396424	3.02074	0.000988768	0.00724768	0.00122638	0.0275841	0.00395585	0.00313063	0.00644203	0.0110168	0.0268209	0.063522	0.0106137	0.00178766	0.00599574	0.00331505	0.00101121	Module 13
MAG148	o__Clostridiales (UID1212)	d__Bacteria;p__Firmicutes_A;c__Clostridia;o__Oscillospirales;f__Ruminococcaceae;g__Firm-04;s__	83.72	2.94	12.5	0.10974	0.182036	0.207955	0.0945636	1.99395	0.00796651	0.0468838	0.00929144	0.0985615	0.00475637	0.018618	0.0220474	0.0306231	0.038983	0.178155	0.0331595	0.0499922	0.0466643	0.00786894	0.0257017	Module 13
MAG150	k__Bacteria (UID2569)	d__Bacteria;p__Bacteroidota;c__Bacteroidia;o__Bacteroidales;f__WCHB1-69;g__UBA1756;s__	92.37	2.62	0	0.737265	0.0465523	0.101804	0.145538	2.75825	0.00436518	0.0168019	0.0155105	0.0302362	0.0052566	0.0157598	0.0370324	0.0200782	0.0163436	0.0148324	0.00805924	0.0104859	0.0318415	0.00983605	0.0163152	Module 13
MAG397	k__Bacteria (UID1453)	d__Bacteria;p__Cyanobacteriota;c__Vampirovibrionia;o__Gastranaerophilales;f__Gastranaerophilaceae;g__Zag111;s__	85.19	1.71	0	0.153184	0.628398	0.193582	0.161672	3.65948	0.00193561	0.00581749	0.00133517	0.01889	0.00521838	0.0106663	0.00300647	0.00285524	0.00856042	0.0153112	0.0066389	0.00348068	0.00548606	0.00217224	0.00191173	Module 13
MAG412	c__Clostridia (UID1118)	d__Bacteria;p__Firmicutes_A;c__Clostridia;o__Christensenellales;f__CAG-74;g__;s__	92.84	2.08	50	0.0175727	0.042033	0.230146	0.0775207	4.73057	0.000123329	0.00790611	0.00119233	0.0109664	0.000790837	0.010384	0.114167	0.0253325	0.0171621	0.0116179	0.00870332	0.0135446	0.00978837	0.000913841	0.00133511	Module 13
MAG353	o__Clostridiales (UID1226)	d__Bacteria;p__Firmicutes_A;c__Clostridia;o__Lachnospirales;f__Lachnospiraceae;g__Clostridium_R;s__	88.6	7.17	50	0.00326716	0.00126141	0.00279106	0.0030021	0.00152647	3.77807	0.0231497	0.00937537	0.0029184	0.0220897	0.00340483	0.00955062	0.00564288	0.00385017	0.00308435	0.00735408	0.0477359	0.00284837	0.0818662	0.00792735	Module 16
MAG434	f__Bifidobacteriaceae (UID1462)	d__Bacteria;p__Actinobacteriota;c__Actinobacteria;o__Actinomycetales;f__Bifidobacteriaceae;g__Bifidobacterium;s__Bifidobacterium breve	90.49	4.44	41.67	0.00165796	0.001327	0.0291478	0.00147173	0.00443919	0.898224	0.00453157	0.144793	0.00152609	0.176564	0.00309498	0.00293334	0.00578884	0.00250633	0.00550029	2.10848	0.646822	0.0116446	0.0732901	0.0492609	Module 17
MAG61	o__Selenomonadales (UID1024)	d__Bacteria;p__Firmicutes_C;c__Negativicutes;o__Acidaminococcales;f__Acidaminococcaceae;g__Succiniclasticum;s__Succiniclasticum ruminis	81.81	4.26	26.67	0.0032325	0.00132369	0.00494902	0.0782338	0.00652757	1.93416	0.00909999	0.00535407	0.0144422	0.0962838	0.0205595	0.0494491	0.0186267	0.0149042	0.0222799	0.0136867	0.0498608	0.0234739	0.109525	0.00187255	Module 16
MAG352	k__Bacteria (UID203)	d__Bacteria;p__Patescibacteria;c__Saccharimonadia;o__Saccharimonadales;f__Saccharimonadaceae;g__UBA2866;s__	81.58	1.21	50	0.18532	0.133431	0.153765	0.143433	0.167628	8.47301	0.441204	3.9035	0.516734	1.04401	0.574619	0.162795	1.59669	1.30133	0.329456	0.639584	2.96461	0.479474	1.70691	0.582278	Module 16
MAG344	o__Clostridiales (UID1226)	d__Bacteria;p__Firmicutes_A;c__Clostridia;o__Lachnospirales;f__Lachnospiraceae;g__Clostridium_R;s__Clostridium_R aminophilum_A	89.8	3.22	12.5	0.0022866	0.00194006	0.00247509	0.00497761	0.00379292	1.5736	0.00523613	0.0497191	0.0026573	1.37548	0.00639944	0.0213542	0.0162177	0.00225116	0.00916751	0.00441593	0.0682485	0.00236676	0.0071744	0.0141595	Module 16
MAG195	o__Clostridiales (UID1212)	d__Bacteria;p__Firmicutes_A;c__Clostridia;o__Oscillospirales;f__Oscillospiraceae;g__Pseudoflavonifractor;s__Pseudoflavonifractor capillosus	95.97	0	0	0.00707657	0.00760175	0.00918381	0.00767403	0.00785908	4.22894	0.00506006	0.642283	0.0856193	1.15044	0.0276847	0.0054509	0.0272639	0.076232	0.0150733	0.0272149	2.39767	0.0148406	0.506633	0.0351266	Module 16
MAG535	f__Lachnospiraceae (UID1286)	d__Bacteria;p__Firmicutes_A;c__Clostridia;o__Lachnospirales;f__Lachnospiraceae;g__Roseburia;s__	99.52	4.11	8.33	0.0526155	0.0288634	0.0341638	0.0306826	0.0318414	14.7171	0.13913	0.399236	0.121007	0.250253	0.308291	0.0415902	12.9435	1.55402	0.91513	1.75817	0.357963	0.285498	0.447607	2.15125	Module 16
MAG385	f__Lachnospiraceae (UID1286)	d__Bacteria;p__Firmicutes_A;c__Clostridia;o__Lachnospirales;f__Lachnospiraceae;g__CAG-65;s__	94.69	0.97	0	0.00496882	0.00246386	0.00859527	0.00531347	0.00584562	12.7837	0.0157646	0.0611939	0.00849648	0.00871304	0.0858391	0.00306587	0.034916	0.00703286	0.0143227	0.0439678	0.984403	3.44867	5.11616	0.208653	Module 16
MAG51	k__Bacteria (UID2372)	d__Bacteria;p__Firmicutes;c__Bacilli;o__Erysipelotrichales;f__Erysipelatoclostridiaceae;g__Sharpea;s__Sharpea azabuensis	99.06	0.94	0	0.00185855	0.0020722	0.00168677	0.00180168	0.00241835	2.5453	0.00489049	0.0192581	0.0394341	0.0171559	0.0426546	0.0025078	0.0123381	0.00312278	0.0103422	0.00698072	7.26221	0.0111438	0.0165454	0.00500801	Module 2
MAG123	o__Clostridiales (UID1212)	d__Bacteria;p__Firmicutes_A;c__Clostridia;o__Oscillospirales;f__DTU089;g__Ruminococcus_E;s__	97.32	0.67	0	0.00305776	0.00316394	0.00290233	0.00344931	0.00633954	17.2311	0.967051	0.0069561	0.0149427	0.0094145	0.00418243	0.00201577	0.0218891	0.00778193	0.0292259	0.0490026	0.0359921	0.00731777	0.00349548	1.11514	Module 16
MAG179	g__Prevotella (UID2722)	d__Bacteria;p__Bacteroidota;c__Bacteroidia;o__Bacteroidales;f__Bacteroidaceae;g__Prevotella;s__GCA_002342485.1	96.52	2.21	0	0.00181963	0.00364857	0.00810402	0.00444242	0.00442592	2.27896	0.0593017	0.174233	0.0120583	0.046186	0.0452542	0.0349883	0.0113084	0.0569161	0.0116369	0.0291922	0.0264179	0.0943953	0.0253934	0.0599182	Module 16
MAG414	k__Bacteria (UID2372)	d__Bacteria;p__Firmicutes;c__Bacilli;o__Erysipelotrichales;f__Erysipelotrichaceae;g__MTC7;s__	99.06	0	0	0.0121989	0.00717552	0.00838727	0.00779598	0.00710323	4.19804	3.45671	2.02728	0.18525	9.6851	17.3643	0.304623	2.20269	1.86554	0.295641	0.726634	10.8615	4.97325	14.1668	0.729778	Module 14
MAG138	o__Bacteroidales (UID2657)	d__Bacteria;p__Bacteroidota;c__Bacteroidia;o__Bacteroidales;f__Bacteroidaceae;g__Bacteroides;s__Bacteroides uniformis	98.51	0.09	0	0.00326049	0.0034041	0.00885515	0.00262005	0.00395634	95.9205	0.00866769	0.00676112	0.00510779	0.0202763	0.00147487	0.000618253	18.3193	0.851273	0.00245517	0.469467	0.0748928	0.0244532	0.0220878	0.0134322	Module 16
MAG126	o__Lactobacillales (UID544)	d__Bacteria;p__Firmicutes;c__Bacilli;o__Lactobacillales;f__Streptococcaceae;g__Streptococcus;s__Streptococcus equinus	100	0	0	0.00294283	0.000983632	0.0011801	0.0045928	0.00127455	2.36742	0.00126131	0.933541	0.000635817	0.0397423	0.0157392	0.0671359	0.0946525	0.0144307	0.00700073	0.0101805	0.11171	0.0012901	0.140067	0.073776	Module 16
MAG260	p__Euryarchaeota (UID3)	d__Archaea;p__Euryarchaeota;c__Methanobacteria;o__Methanobacteriales;f__Methanobacteriaceae;g__Methanobrevibacter;s__	80.07	7.93	43.75	0.0413563	0.0135639	0.0178541	0.0120183	0.0258972	0.0507148	1.04888	0.083668	0.049792	0.0835479	0.330356	0.0885831	0.109562	0.0557501	0.0209442	0.0481706	0.0527516	0.142644	0.00951211	0.129804	Module 6
MAG319	p__Euryarchaeota (UID3)	d__Archaea;p__Euryarchaeota;c__Methanobacteria;o__Methanobacteriales;f__Methanobacteriaceae;g__Methanobrevibacter_A;s__	95.68	4.86	71.43	0.149875	0.0247321	0.0692129	0.0700599	0.17629	1.0753	1.78908	1.52653	0.0219902	0.39125	0.306879	0.109488	0.383949	0.135836	0.0822753	0.70349	0.830095	0.0329879	0.0241734	0.433755	Module 6
MAG116	p__Bacteroidetes (UID2605)	d__Bacteria;p__Bacteroidota;c__Bacteroidia;o__Bacteroidales;f__Rikenellaceae;g__Alistipes;s__	89.81	1.68	16.67	0.121034	0.178456	2.69292	0.0955722	0.303898	0.00495455	1.45697	0.00537636	0.493961	0.247564	0.0699669	0.0599993	0.424708	0.533385	0.356839	0.0101423	0.0116634	0.0105848	0.00760731	0.00877678	Module 1
MAG135	c__Clostridia (UID1118)	d__Bacteria;p__Firmicutes_A;c__Clostridia;o__4C28d-15;f__CAG-727;g__UBA7597;s__	85.55	1.61	0	0.219184	0.0901494	0.104732	0.0734539	0.087618	0.00528571	1.12505	0.0342166	0.874314	0.00574116	0.0687679	0.136952	0.0425562	0.374773	0.184607	0.142341	0.0310542	0.0980257	0.00360426	0.0142035	Module 6
MAG133	o__Clostridiales (UID1212)	d__Bacteria;p__Firmicutes_A;c__Clostridia;o__Oscillospirales;f__DTU089;g__Ruminococcus_E;s__	97.76	1.34	50	0.0155452	0.0249567	0.0222392	0.0208081	0.0277269	0.36986	7.17147	0.0164442	0.0453259	0.0188781	0.15236	0.00562306	0.0734007	0.0222459	0.0959194	0.0592295	0.103283	0.00395921	0.00814342	0.0136216	Module 6
MAG318	o__Clostridiales (UID1212)	d__Bacteria;p__Firmicutes_A;c__Clostridia;o__Oscillospirales;f__CAG-272;g__;s__	97.2	0.02	0	0.04764	0.0775104	0.0947242	0.051081	0.0931334	0.00344702	3.58246	0.00160708	0.0129809	0.00261878	0.596281	0.00797934	0.0093585	0.0139886	0.0794424	0.350003	0.00533942	0.00400599	0.0016614	0.231586	Module 6
MAG53	o__Clostridiales (UID1212)	d__Bacteria;p__Firmicutes_A;c__Clostridia;o__Oscillospirales;f__DTU089;g__UBA6857;s__	95.41	4.08	9.09	0.0304005	0.159126	1.32163	0.0334376	0.0268367	0.00496762	1.4359	0.00559216	0.00890395	0.00905314	0.0115466	0.0185587	0.0222824	0.0220348	0.160023	0.00874376	0.00852379	0.0809719	0.00599656	0.00601263	Module 6
MAG513	o__Clostridiales (UID1212)	d__Bacteria;p__Firmicutes_A;c__Clostridia;o__Lachnospirales;f__Lachnospiraceae;g__992a;s__GCF_001940245.1	80.43	6.15	7.14	0.00939937	0.0075828	0.0171732	0.010747	0.0104784	0.154739	1.14951	0.752314	0.124943	0.51606	1.1433	0.485239	1.43947	0.811497	0.303708	0.298153	0.428825	0.734346	0.290715	0.252644	Module 15
MAG263	o__Clostridiales (UID1212)	d__Bacteria;p__Firmicutes_A;c__Clostridia;o__Oscillospirales;f__Oscillospiraceae;g__CAG-110;s__	94.41	0.92	80	0.217948	0.19473	0.163344	0.152451	0.135622	0.00795126	6.91656	0.0445751	2.75294	0.00979337	0.367769	0.737313	0.0738882	0.0708604	1.22424	0.0405037	0.0210795	0.0209416	0.0223864	0.065668	Module 6
MAG411	o__Clostridiales (UID1212)	d__Bacteria;p__Firmicutes_A;c__Clostridia;o__Oscillospirales;f__Oscillospiraceae;g__CAG-110;s__	93.06	3.36	33.33	0.621742	0.466744	0.5521	0.420194	0.470054	0.195751	29.1626	0.536959	0.570754	0.605408	0.545662	1.01903	1.02405	0.663022	0.936776	0.437143	2.63486	1.00144	0.499277	0.929326	Module 6
MAG623	c__Clostridia (UID1118)	d__Bacteria;p__Firmicutes_A;c__Clostridia;o__Christensenellales;f__CAG-74;g__UBA4263;s__	90.27	3.68	57.14	0.0420373	0.0666928	0.0927783	0.0475404	0.0713252	2.49719	6.51721	0.220457	0.105055	0.0133462	0.401417	0.253171	0.237002	0.563723	0.577283	0.0667632	0.00913753	0.295595	0.0122767	0.0698335	Module 6
MAG497	k__Bacteria (UID2329)	d__Bacteria;p__Firmicutes;c__Bacilli;o__RF39;f__UBA660;g__UBA5578;s__	92.7	3.37	0	0.123548	0.0518475	0.0465309	0.0598873	0.0371467	0.00544977	4.24979	0.0103077	0.0158867	0.00275011	0.0711335	0.018223	0.107471	0.050483	0.0224666	0.0434221	0.00487084	0.035609	0.0067529	0.0519778	Module 6
MAG40	o__Clostridiales (UID1212)	d__Bacteria;p__Firmicutes_A;c__Clostridia;o__Oscillospirales;f__DTU089;g__UBA737;s__	93.74	0	0	0.060925	0.0489708	0.0832133	0.0492197	0.0445361	0.000909214	2.52033	0.0139684	0.0256923	0.0140199	0.045629	0.368216	0.0170821	0.00792232	0.0460839	0.0784952	0.336367	0.0747604	0.00145817	0.0404387	Module 6
MAG388	p__Bacteroidetes (UID2605)	d__Bacteria;p__Bacteroidota;c__Bacteroidia;o__Bacteroidales;f__UBA932;g__RC9;s__	96.37	5.39	5.41	0.358806	0.732766	4.57536	1.62282	1.23156	0.540978	2.36569	0.278991	0.648581	0.255838	0.192569	0.0435233	0.0617049	0.296849	0.23886	0.0947352	0.259023	0.0719893	0.0530812	0.0482036	Module 1
MAG479	o__Clostridiales (UID1226)	d__Bacteria;p__Firmicutes_A;c__Clostridia;o__Lachnospirales;f__Lachnospiraceae;g__UBA7160;s__	89.4	0.63	0	0.0198246	0.0191575	0.0188009	0.0217237	0.0184751	0.008774	3.41794	0.00943336	0.38065	0.0162329	0.209897	0.0292593	1.39594	0.0500578	0.111928	0.0573728	0.0323178	1.43848	0.0256598	0.0257346	Module 6
MAG476	k__Bacteria (UID2372)	d__Bacteria;p__Firmicutes;c__Bacilli;o__Erysipelotrichales;f__Erysipelotrichaceae;g__Solobacterium;s__	95.24	1.59	0	0.0148097	0.00647036	0.00700566	0.00876364	0.0172944	0.108383	2.60119	0.0872319	0.0111544	0.302177	0.0459782	0.03952	0.0669984	0.0143698	0.0402291	0.061862	0.814174	0.0204367	0.0213188	0.0671521	Module 6
MAG494	f__Lachnospiraceae (UID1255)	d__Bacteria;p__Firmicutes_A;c__Clostridia;o__Lachnospirales;f__Lachnospiraceae;g__CAG-65;s__	98.28	2.51	0	0.0538186	0.0470656	0.0523341	0.043829	0.0594489	0.0292532	7.67501	0.153441	0.669693	2.57273	0.831309	0.113682	5.30268	0.118799	2.08736	0.104935	0.0973455	0.268471	0.100755	0.292664	Module 6
MAG499	k__Bacteria (UID203)	d__Bacteria;p__Firmicutes_A;c__Clostridia;o__Lachnospirales;f__Lachnospiraceae;g__UBA7160;s__	95.61	7.89	94.44	0.019647	0.0049129	0.00599588	0.00586048	0.00832176	0.00811188	4.15558	0.0489928	0.449615	0.309457	0.100109	0.0947417	0.106061	0.0620462	0.03457	0.042984	0.0130165	0.101106	0.0197965	0.00564231	Module 6
MAG554	o__Clostridiales (UID1212)	d__Bacteria;p__Firmicutes_A;c__Clostridia;o__Oscillospirales;f__Oscillospiraceae;g__CAG-110;s__	92.62	0	0	0.0606925	0.0493929	0.0698566	0.0398616	0.118197	0.0322438	45.5504	0.012776	0.0686342	0.0051512	0.789973	0.0113831	1.01107	6.60691	7.36914	0.0517467	0.010098	1.48336	0.00483263	0.0186308	Module 6
MAG368	f__Lachnospiraceae (UID1255)	d__Bacteria;p__Firmicutes_A;c__Clostridia;o__Lachnospirales;f__Lachnospiraceae;g__CAG-24;s__	91	0.57	0	0.00517058	0.00280568	0.00714441	0.00236101	0.00399968	1.4522	1.74142	0.0174439	0.0160979	9.00727	0.0104317	0.00268484	0.00572499	0.00676606	0.00525144	0.0077619	0.0244231	0.0158624	0.0165348	0.0023367	Module 7
MAG231	o__Clostridiales (UID1226)	d__Bacteria;p__Firmicutes_A;c__Clostridia;o__Lachnospirales;f__Lachnospiraceae;g__;s__	85.55	0.79	0	0.0324478	0.0304197	0.0269625	0.0275808	0.0247997	0.0127533	2.6578	0.0782066	0.48592	0.0183783	0.0807665	0.0180818	0.294501	0.0886655	0.515198	0.224939	0.0180336	0.0324418	0.202923	0.0333488	Module 6
MAG634	k__Bacteria (UID2372)	d__Bacteria;p__Firmicutes;c__Bacilli;o__Erysipelotrichales;f__Erysipelotrichaceae;g__;s__	90	0.52	0	0.0882002	0.0305386	0.0836321	0.1227	0.0342975	0.00480255	1.34422	0.179857	0.873043	0.0566283	0.520568	0.659559	0.526735	1.5991	1.19394	0.57943	0.00852142	1.03992	0.00337159	0.0923513	Module 9
MAG462	o__Bacteroidales (UID2716)	d__Bacteria;p__Bacteroidota;c__Bacteroidia;o__Bacteroidales;f__Bacteroidaceae;g__Prevotella;s__GCF_900100635.1	98.36	1.17	60	0.0151078	0.016173	0.0327172	0.0309877	0.0321146	0.189559	4.26672	13.8835	1.66469	0.0596234	0.406851	2.54484	33.9772	0.475435	3.18095	1.36762	0.0949471	2.92901	0.02336	1.17364	Module 15
MAG35	k__Bacteria (UID2372)	d__Bacteria;p__Firmicutes;c__Bacilli;o__Erysipelotrichales;f__Erysipelotrichaceae;g__Holdemanella;s__	97.3	1.79	40	0.0042967	0.00335031	0.00364218	0.00397825	0.00511847	0.00545458	5.5152	0.0119817	0.00418778	0.00231058	1.79342	0.00190536	0.00590791	0.00479176	0.00526872	0.0115573	0.0253408	0.0108294	0.00835606	0.00208189	Module 6
MAG491	o__Clostridiales (UID1212)	d__Bacteria;p__Firmicutes_A;c__Clostridia;o__Oscillospirales;f__Oscillospiraceae;g__Oscillibacter;s__	85.48	0.56	0	0.0500258	0.0560104	0.0680101	0.0521136	0.0626244	0.0428483	1.43948	0.0296592	0.477203	0.041523	0.179845	0.180352	1.36126	0.690034	0.371286	1.85671	0.28153	0.553432	0.11143	0.296755	Module 17
MAG252	o__Bacteroidales (UID2617)	d__Bacteria;p__Bacteroidota;c__Bacteroidia;o__Bacteroidales;f__Muribaculaceae;g__UBA7173;s__	95.94	0.38	0	0.435534	0.0819011	0.210217	0.388468	0.107445	0.00271677	3.74726	0.0229771	2.65708	0.000147209	0.0279746	0.132929	0.272823	0.0901009	0.31656	0.122313	0.000838376	1.42507	0.00375846	0.0281382	Module 6
MAG14	o__Clostridiales (UID1212)	d__Bacteria;p__Firmicutes_A;c__Clostridia;o__Christensenellales;f__CAG-74;g__UBA2862;s__	82.1	0.78	33.33	0.0622025	0.0479813	0.0508412	0.0343142	0.0395176	0.0040348	2.07249	0.0191209	0.170876	0.00713388	0.183334	0.0456145	0.304958	1.2148	1.06886	0.288066	0.00846353	0.12342	0.00406594	0.116151	Module 6
MAG587	p__Bacteroidetes (UID2605)	d__Bacteria;p__Bacteroidota;c__Bacteroidia;o__Bacteroidales;f__Rikenellaceae;g__Alistipes;s__Alistipes putredinis	99.28	1.2	0	0.000473547	0.00054471	0.00101666	0.000856336	0.000993421	0.0607834	0.0276041	1.34631	0.001588	0.0418712	0.000152906	8.36014e-05	0.011871	0.000407978	0.00235632	0.023032	2.09956	0.275017	1.57052	0.299804	Module 2
MAG586	c__Clostridia (UID1118)	d__Bacteria;p__Firmicutes_A;c__Clostridia;o__4C28d-15;f__CAG-727;g__UBA7597;s__	95.16	0	0	0.00600591	0.00390606	0.00619136	0.00659107	0.00373301	9.0958e-05	0.116373	2.30339	0.00357345	0.00524134	0.00330754	0.000116578	0.0389356	0.00282846	0.00435731	0.00360885	0.238434	0.0330863	0.0319581	0.194934	Module 18
MAG442	o__Clostridiales (UID1212)	d__Bacteria;p__Firmicutes_A;c__Clostridia;o__Oscillospirales;f__DTU089;g__Ruminococcus_E;s__	99.33	4.7	14.29	0.315054	0.203591	0.312084	0.136062	0.147893	1.53151	3.0515	20.5771	0.234562	0.363929	2.56949	0.281809	2.93784	1.10326	0.49393	2.35372	0.294488	2.53512	0.114177	0.873289	Module 18
MAG392	o__Rhodospirillales (UID3754)	d__Bacteria;p__Proteobacteria;c__Alphaproteobacteria;o__Acetobacterales;f__Acetobacteraceae;g__Acetobacter;s__	85.63	0.43	0	0.0808781	0.000334863	0.00422136	0.00383882	0.0111053	0.00351678	0.000241022	0.579898	0.000659133	0.0061573	0.0013686	0.00205231	0.0370919	0.0160332	0.00199719	0.00220456	0.00253289	0.0032926	0.000302209	0.00622749	Module 18
MAG671	c__Clostridia (UID1118)	d__Bacteria;p__Firmicutes_A;c__Clostridia;o__4C28d-15;f__CAG-727;g__UBA7597;s__	95.97	0	0	0.0723531	0.0579601	0.137749	0.0474769	0.0541816	0.285411	0.00871087	9.96057	0.0276399	0.0034512	6.08695	0.655525	2.74299	1.06391	0.191375	0.48872	3.18813	1.06622	0.160351	6.59307	Module 18
MAG128	o__Clostridiales (UID1212)	d__Bacteria;p__Firmicutes_A;c__Clostridia;o__Oscillospirales;f__DTU089;g__CAG-964;s__	92.17	0.67	0	0.0774057	0.0461673	0.0541827	0.0502857	0.0321368	0.15628	0.668003	7.52938	0.175851	0.454763	0.728606	2.39763	2.23788	0.348532	0.150336	0.376032	0.214445	0.211246	0.30782	0.356932	Module 18
MAG631	o__Bacteroidales (UID2617)	d__Bacteria;p__Bacteroidota;c__Bacteroidia;o__Bacteroidales;f__Muribaculaceae;g__M3;s__	99.43	2.45	0	0.0189134	0.0125297	0.0238321	0.0189409	0.0126259	0.450417	0.133168	3.17343	0.111046	1.678	0.0550332	0.41111	0.245894	0.654069	0.204772	0.408696	0.190795	0.144347	2.36563	0.0828579	Module 18
MAG348	g__Prevotella (UID2724)	d__Bacteria;p__Bacteroidota;c__Bacteroidia;o__Bacteroidales;f__Bacteroidaceae;g__Prevotella;s__	95.78	2.2	0	0.0341836	0.0181964	0.0132893	0.0116067	0.0195129	11.5124	13.9752	44.6686	1.13766	11.6296	52.1963	1.50595	7.22607	0.995449	0.0877172	1.43546	3.11487	50.7427	0.364473	21.7681	Module 11
MAG44	o__Clostridiales (UID1212)	d__Bacteria;p__Firmicutes_A;c__Clostridia;o__Oscillospirales;f__Oscillospiraceae;g__CAG-110;s__	91.72	0.67	100	0.0259234	0.0235297	0.0276019	0.0223684	0.0232512	0.0139456	0.0076924	6.33943	0.0407589	0.0639524	0.0509056	0.0840358	4.46925	0.0327772	0.073638	1.01766	0.713651	0.575737	2.14147	5.55688	Module 18
MAG338	o__Clostridiales (UID1212)	d__Bacteria;p__Firmicutes_A;c__Clostridia;o__Oscillospirales;f__Oscillospiraceae;g__CAG-170;s__	94.3	1.68	0	0.0190585	0.0269063	0.0223765	0.0260385	0.0202519	0.00979748	0.00674271	3.74458	0.0237752	0.0324118	0.0261151	0.00861593	0.0221861	0.0208736	0.0300546	0.0626747	0.0350918	0.0101738	0.0115242	0.0552623	Module 18
MAG407	o__Clostridiales (UID1212)	d__Bacteria;p__Firmicutes_A;c__Clostridia;o__Oscillospirales;f__Butyricicoccaceae;g__UBA4224;s__	87.08	0	0	0.00702311	0.00544188	0.00629283	0.0049351	0.00540343	0.020666	0.0434168	0.719499	0.0163387	0.0672993	0.202209	0.0934745	0.160045	0.218424	0.0692598	0.0460335	0.100142	0.10412	0.102936	0.011686	Module 18
MAG574	g__Bacteroides (UID2691)	d__Bacteria;p__Bacteroidota;c__Bacteroidia;o__Bacteroidales;f__Bacteroidaceae;g__Bacteroides;s__Bacteroides xylanisolvens_B	98.17	0	0	0.0100505	0.0121008	0.0130165	0.0125769	0.0123998	17.437	0.012741	10.0169	0.877314	23.4969	2.38859	0.009576	3.40813	2.07576	0.380983	0.0281506	9.87292	1.12291	1.82411	1.27307	Module 7
MAG113	f__Lachnospiraceae (UID1256)	d__Bacteria;p__Firmicutes_A;c__Clostridia;o__Lachnospirales;f__Lachnospiraceae;g__Dorea;s__	81.87	3.51	76.47	0.0101995	0.0102638	0.0129086	0.0101763	0.00814016	0.0688489	0.212411	1.95831	0.0556241	4.93851	0.654903	0.831855	0.673397	0.0639331	0.324456	0.164109	0.820557	0.114391	0.776136	0.134643	Module 7
MAG489	o__Clostridiales (UID1226)	d__Bacteria;p__Firmicutes_A;c__Clostridia;o__Lachnospirales;f__Lachnospiraceae;g__Fusicatenibacter;s__Fusicatenibacter saccharivorans	99.58	0.63	0	0.00543783	0.00407617	0.00772752	0.00370908	0.00554756	0.165754	0.386745	4.02805	0.0163136	1.34801	0.772614	0.183126	1.05359	0.257205	1.6572	0.211957	2.19553	1.33617	0.995312	0.100841	Module 18
MAG343	o__Clostridiales (UID1212)	d__Bacteria;p__Firmicutes_A;c__Clostridia;o__Oscillospirales;f__Oscillospiraceae;g__;s__	89.93	0.44	16.67	0.347105	0.477554	0.355212	0.395646	0.311374	0.0124465	1.25139	2.87652	2.21729	0.0180287	1.60638	2.83165	0.348809	0.209332	2.61181	1.81014	0.210261	0.871731	0.0157664	0.313054	Module 20
MAG37	o__Clostridiales (UID1226)	d__Bacteria;p__Firmicutes_A;c__Clostridia;o__Lachnospirales;f__Lachnospiraceae;g__UBA3305;s__	86.28	1.64	0	0.0166279	0.00763948	0.00685877	0.0088872	0.0102054	0.181848	0.03903	0.718923	0.0380845	0.0751485	0.0679324	0.0175259	0.040859	0.0263721	0.0196672	0.0173465	0.9298	0.0410428	0.0149277	0.0191927	Module 2
MAG357	p__Bacteroidetes (UID2605)	d__Bacteria;p__Bacteroidota;c__Bacteroidia;o__Bacteroidales;f__Rikenellaceae;g__Alistipes;s__Alistipes finegoldii	100	0	0	0.00751166	0.000911101	0.00267353	0.00106575	0.00193347	0.000450887	0.000125384	2.84113	0.00274641	0.008193	0.000577086	0.000164161	0.0272011	0.000346997	0.0103038	0.00261269	0.0371737	0.0283777	0.0419661	0.0258731	Module 18
MAG436	o__Bacteroidales (UID2617)	d__Bacteria;p__Bacteroidota;c__Bacteroidia;o__Bacteroidales;f__Barnesiellaceae;g__;s__	98.11	0	0	0.201245	0.0279997	0.397844	0.278294	0.0255509	0	0.0183298	1.6976	0.0552678	0.000442723	0.0832092	0.253396	0.26654	0.0278822	7.13754	0.633864	0.000218587	1.34596	0.000162995	0.456889	Module 4
MAG196	o__Clostridiales (UID1212)	d__Bacteria;p__Firmicutes_A;c__Clostridia;o__Oscillospirales;f__CAG-382;g__;s__	94.22	1.57	0	0.0940745	0.0320585	0.061873	0.045664	0.0315714	0.000932572	0.00286118	0.00177391	1.98636	0.00105844	0.00365734	0.0432673	0.0103374	0.00433244	0.00885594	0.374794	0.00212791	0.00262567	0.00170036	0.00271539	Module 8
MAG122	k__Bacteria (UID203)	d__Bacteria;p__Bacteroidota;c__Bacteroidia;o__Bacteroidales;f__Rikenellaceae;g__Alistipes;s__	91.03	8.62	92.31	0.589676	0.212694	0.0521273	0.0459988	0.0706597	0.000112349	0.0529077	0.0024643	4.55604	0.000200024	0.0626377	0.0157045	0.000949731	0.143982	1.03122	0.0153205	0.000106055	0.000188729	0.000104145	0.0636325	Module 8
MAG262	p__Bacteroidetes (UID2605)	d__Bacteria;p__Bacteroidota;c__Bacteroidia;o__Bacteroidales;f__Rikenellaceae;g__Alistipes;s__	94.11	7.71	31.82	0.818329	0.226245	0.396248	0.191901	0.273178	0.00343424	0.203896	0.026514	3.95225	0.00195006	0.0823704	0.0870788	0.0408263	0.244235	0.416361	0.182302	0.00552006	0.0218759	0.00283644	0.118834	Module 8
MAG313	o__Bacteroidales (UID2617)	d__Bacteria;p__Bacteroidota;c__Bacteroidia;o__Bacteroidales;f__Barnesiellaceae;g__;s__	97.55	2.35	50	0.0575304	0.0510097	0.408993	0.143185	0.107811	3.99879e-05	0.0123171	0.00422071	3.06459	7.29942e-05	0.0585025	0.0154957	0.00755042	0.78891	0.462877	0.00080345	0.000183219	0.0024868	0.000650879	0.00235124	Module 8
MAG556	o__Bacteroidales (UID2657)	d__Bacteria;p__Bacteroidota;c__Bacteroidia;o__Bacteroidales;f__Bacteroidaceae;g__UBA4372;s__	94.36	5.95	0	0.7649	1.31431	1.17396	1.26789	1.65757	0.273187	0.919458	0.783296	34.3125	0.828903	0.900028	0.492631	1.81415	1.64657	1.25237	0.633953	0.599575	0.916236	0.554035	1.33473	Module 8
MAG640	p__Bacteroidetes (UID2605)	d__Bacteria;p__Bacteroidota;c__Bacteroidia;o__Bacteroidales;f__UBA932;g__RC9;s__	96.98	1.43	37.5	1.22434	1.46922	2.3345	0.555432	0.660144	0.170058	0.352776	0.355255	21.4658	0.252251	0.847383	0.225488	0.546063	0.937419	4.12035	0.27796	0.474987	0.562045	0.282537	0.568082	Module 8
MAG224	o__Bacteroidales (UID2657)	d__Bacteria;p__Bacteroidota;c__Bacteroidia;o__Bacteroidales;f__Bacteroidaceae;g__;s__	81.4	3.95	75	2.04631	1.46535	3.45171	1.41657	2.36316	0.0301459	1.55868	0.244151	19.1615	0.0522431	0.94688	0.421003	0.208628	3.45677	2.62313	0.133874	0.150949	0.144983	0.0645229	0.0698497	Module 8
MAG164	p__Bacteroidetes (UID2605)	d__Bacteria;p__Bacteroidota;c__Bacteroidia;o__Bacteroidales;f__UBA932;g__UBA1232;s__	95.24	1.43	0	0.615799	0.301726	0.511128	0.139096	0.142853	0.00019999	0.00967757	0.00103115	2.94452	0.00105056	0.0454998	0.0332298	0.00073107	0.00622885	0.349762	0.0068518	0.000313569	0.00103167	0.000329918	0.000925501	Module 8
MAG25	c__Clostridia (UID1118)	d__Bacteria;p__Firmicutes_A;c__Clostridia;o__4C28d-15;f__CAG-727;g__UBA7597;s__	85.63	2.05	44.44	0.0671479	0.0557507	0.0628796	0.171596	0.0362799	0.000129988	0.00201513	0.0100768	2.47656	0.00346654	0.00353852	0.00724068	0.0228834	0.683837	0.0552639	0.0189004	0.00306495	0.0081464	0.00112364	0.00198393	Module 8
MAG629	o__Clostridiales (UID1212)	d__Bacteria;p__Firmicutes_A;c__Clostridia;o__Christensenellales;f__CAG-74;g__UBA11524;s__	81.44	6.38	0	0.0359881	0.0240501	0.0420101	0.0343487	0.02995	0.0402328	0.687504	0.0408441	1.93563	0.318951	0.142293	0.105191	0.0410079	0.228374	0.308517	0.0654565	0.521376	0.931004	0.304659	0.263315	Module 8
MAG273	p__Bacteroidetes (UID2605)	d__Bacteria;p__Bacteroidota;c__Bacteroidia;o__Bacteroidales;f__Rikenellaceae;g__Alistipes;s__	99.52	0.26	100	0.0456955	0.0179262	0.203871	0.0144886	0.0184814	0.000683854	0.00655413	0.00166759	38.0135	0.0017343	0.00389702	0.246276	0.00545327	0.37796	0.0134291	0.00702151	0.000242574	0.00471054	0.000282526	0.0187831	Module 8
MAG485	p__Bacteroidetes (UID2605)	d__Bacteria;p__Bacteroidota;c__Bacteroidia;o__Bacteroidales;f__Rikenellaceae;g__Alistipes;s__	95.62	1.36	25	0.00818539	0.193171	0.309681	0.315772	0.0487207	0.000257131	0.0202498	0.000849133	4.83318	0.000117656	0.00105261	0.0511779	0.00129857	0.024232	0.609368	0.0014148	0	0.00184632	0.000679022	0.00961052	Module 8
MAG465	o__Clostridiales (UID1212)	d__Bacteria;p__Firmicutes_A;c__Clostridia;o__Oscillospirales;f__CAG-272;g__;s__	96.99	1.23	33.33	0.373175	0.0610553	0.114532	0.0654699	0.0739169	0.108565	0.00279544	0.137422	2.47594	0.0539085	0.00633059	0.0710559	0.0277137	0.00760655	0.0320325	0.0697099	0.00470372	0.00447807	0.0222194	0.00919879	Module 8
MAG241	o__Bacteroidales (UID2716)	d__Bacteria;p__Bacteroidota;c__Bacteroidia;o__Bacteroidales;f__Bacteroidaceae;g__Prevotella;s__	94.44	0.25	0	0.915468	0.0147637	0.972292	0.383162	0.398538	0.00519551	0.0126955	0.0420851	6.71842	0.00107747	0.0174646	0.112223	0.056727	0.024282	0.0156147	0.0123343	0.00118523	0.0096948	0.0015852	0.00343561	Module 8
MAG6	o__Bacteroidales (UID2716)	d__Bacteria;p__Bacteroidota;c__Bacteroidia;o__Bacteroidales;f__Bacteroidaceae;g__Prevotella;s__	86.85	0.46	66.67	0.000883537	0.00154638	0.00259694	0.00155079	0.00672789	1.16901	0.605235	23.3066	4.37381	0.161066	0.295249	0.733948	0.314152	0.121994	0.18304	0.0343065	0.0108711	0.181879	0.0387231	0.193921	Module 18
MAG324	p__Bacteroidetes (UID2605)	d__Bacteria;p__Bacteroidota;c__Bacteroidia;o__Bacteroidales;f__Rikenellaceae;g__Alistipes;s__	96.1	5.42	38.89	0.0696276	0.0362083	0.0639008	0.309261	0.401572	2.75302e-05	0.0129658	0.000452155	4.68613	0.000141062	0.0040831	0.00643576	0.000985545	0.0212798	0.415691	0.0109612	0.000498561	0.00132352	0.000186406	0.00813385	Module 8
MAG276	o__Clostridiales (UID1212)	d__Bacteria;p__Firmicutes_A;c__Clostridia;o__Oscillospirales;f__Oscillospiraceae;g__CAG-83;s__	90.94	3.42	30	1.80187	1.31437	1.27766	2.44679	2.61446	0.00566293	0.0393571	0.0923611	3.21363	0.00381181	0.823687	1.45813	0.0210992	1.64322	4.27827	3.18962	0.0185604	0.0917392	0.00779755	0.00371489	Module 4
MAG182	f__Lachnospiraceae (UID1286)	d__Bacteria;p__Firmicutes_A;c__Clostridia;o__Lachnospirales;f__Lachnospiraceae;g__Roseburia;s__	98.78	0.48	0	0.0297126	0.0214647	0.0461942	0.0169866	0.0218911	0.000881117	0.0284631	0.00116859	4.87673	0.00954316	0.0323962	0.0315999	0.0154397	0.0138079	0.0800393	0.0051071	0.00704674	0.0144294	0.0152792	0.00842467	Module 8
MAG49	c__Clostridia (UID1085)	d__Bacteria;p__Firmicutes_B;c__Peptococcia;o__Peptococcales;f__Peptococcaceae;g__UBA7185;s__	86.94	4.55	14.29	0.630074	1.19957	1.36052	1.63279	0.897464	0.0329267	0.0137506	0.0630471	2.00226	0.0317617	0.0395114	0.0216377	0.0162218	0.0642067	0.0297747	0.00979476	0.00426665	0.0124411	0.0071421	0.00787024	Module 8
MAG192	k__Bacteria (UID2982)	d__Bacteria;p__Verrucomicrobiota;c__Verrucomicrobiae;o__Opitutales;f__CAG-312;g__;s__	92.91	3.72	37.5	0.0647334	0.0397459	0.145129	0.00631916	0.0209921	0.00523048	0.00457057	0.00269221	2.7143	0.00477785	0.019809	0.0853097	0.0231752	0.0135585	0.102171	0.237565	0.00473135	0.00340203	0.000324597	0.000517144	Module 8
MAG561	o__Clostridiales (UID1212)	d__Bacteria;p__Firmicutes_A;c__Clostridia;o__Oscillospirales;f__CAG-272;g__;s__	88.07	2.03	0	0.0417729	0.0450162	0.0596106	0.0548746	0.164567	0.000535838	0.00983436	0.000640146	1.89912	0.000188385	0.0037075	0.0112248	0.0120126	0.106712	0.318119	0.00794194	0.00547924	0.00159366	0.000603648	0.00629977	Module 8
MAG333	c__Clostridia (UID1118)	d__Bacteria;p__Firmicutes_A;c__Clostridia;o__Christensenellales;f__CAG-74;g__UBA4263;s__	90.99	5.85	37.5	0.0827784	0.111952	0.159732	0.0747561	0.150013	0.00352999	0.501311	0.220172	3.61238	0.0576903	0.944703	0.888425	0.118867	1.11563	0.855996	0.171681	0.0161586	0.61737	0.014663	0.172895	Module 8
MAG627	k__Bacteria (UID2372)	d__Bacteria;p__Firmicutes;c__Bacilli;o__Erysipelotrichales;f__Erysipelatoclostridiaceae;g__Erysipelatoclostridium;s__Erysipelatoclostridium spiroforme	100	2.02	50	0.0395344	0.00630864	0.0110512	0.0131997	0.00732256	1.30866	0.254411	0.0477313	0.0113003	9.54642	0.178402	0.00694474	0.305831	0.0310226	0.0288794	0.0670444	0.417053	0.0283367	0.437366	0.313119	Module 7
MAG221	o__Clostridiales (UID1212)	d__Bacteria;p__Firmicutes_A;c__Clostridia;o__Oscillospirales;f__Ruminococcaceae;g__Ruthenibacterium;s__Ruthenibacterium lactatiformans	98.64	0.68	0	0.00915555	0.00725647	0.00827034	0.0070127	0.00827304	2.3472	0.556836	1.46584	0.347972	217.797	0.884423	0.28231	0.814235	0.640493	0.0628845	1.60791	0.882829	2.52282	2.92026	2.74058	Module 7
MAG480	o__Clostridiales (UID1212)	d__Bacteria;p__Firmicutes_A;c__Clostridia;o__Oscillospirales;f__Ruminococcaceae;g__;s__	85.72	8.49	10.34	0.0413915	0.0419954	0.0467684	0.0452257	0.0392872	0.154411	0.109114	0.108526	0.191403	1.15996	0.198873	0.0733338	0.338286	0.13464	0.13547	0.140337	0.285081	0.23896	0.107943	0.11727	Module 7
MAG243	o__Clostridiales (UID1212)	d__Bacteria;p__Firmicutes_A;c__Clostridia;o__Oscillospirales;f__DTU089;g__Ruminococcus_E;s__	99.11	0	0	0.00507176	0.00389799	0.00478151	0.0050668	0.00694284	0.0546104	0.0432585	0.0179787	1.43259	2.59995	0.00642389	0.00088705	1.89781	0.0123925	0.0456929	1.49635	1.68358	0.00264086	1.12955	0.0056013	Module 7
MAG251	o__Clostridiales (UID1212)	d__Bacteria;p__Firmicutes_A;c__Clostridia;o__Oscillospirales;f__Ruminococcaceae;g__Subdoligranulum;s__	92.28	0.85	50	0.00176511	0.00222426	0.0020449	0.00208645	0.0040655	0.0470883	0.00581718	0.0133547	0.0176267	1.34193	0.00585916	0.0120943	0.0225516	0.00657746	0.0104383	0.00991581	0.177121	0.0380486	0.0220712	0.011046	Module 7
MAG426	p__Firmicutes (UID1022)	d__Bacteria;p__Firmicutes_C;c__Negativicutes;o__Selenomonadales;f__Selenomonadaceae;g__Anaerovibrio;s__	91.74	1.35	50	0.00367357	0.00356697	0.00482862	0.00198457	0.00502219	0.0379825	0.00406483	0.0294414	0.0152633	1.08015	0.00360552	0.00198841	0.35202	0.0293517	0.00632778	0.0730685	0.124456	0.00365539	0.010607	0.137721	Module 7
MAG307	f__Lachnospiraceae (UID1255)	d__Bacteria;p__Firmicutes_A;c__Clostridia;o__Lachnospirales;f__Lachnospiraceae;g__CAG-24;s__	89.83	2.49	42.86	0.0215455	0.0128284	0.0203047	0.0128628	0.0124114	0.129803	0.0877426	0.27142	0.0264758	6.38237	0.0563177	0.0581106	0.0692198	0.0477158	0.0291229	0.0697687	0.10067	0.0659856	0.137378	0.0545474	Module 7
MAG522	k__Bacteria (UID2329)	d__Bacteria;p__Firmicutes;c__Bacilli;o__RF39;f__UBA660;g__UBA5026;s__	92.7	2.41	0	0.0305251	0.0177247	0.0177617	0.0241869	0.0147708	0.0489127	0.0139598	0.0645201	0.00211655	2.76343	0.0447949	0.0308659	0.11428	0.0370092	0.0317666	0.0287463	0.0239247	0.0881619	0.0474521	0.140402	Module 7
MAG464	p__Actinobacteria (UID1454)	d__Bacteria;p__Actinobacteriota;c__Actinobacteria;o__Actinomycetales;f__Bifidobacteriaceae;g__Aeriscardovia;s__	83.33	0	0	1.92047	0.3126	0.598035	1.05216	1.61284	0.0897458	0.32742	2.88193	0.038017	2.52295	1.35948	0.155454	1.63465	2.64854	0.180979	0.82209	1.35565	1.25011	0.000507117	3.0458	Module 20
MAG551	o__Lactobacillales (UID543)	d__Bacteria;p__Firmicutes;c__Bacilli;o__Lactobacillales;f__Streptococcaceae;g__Lactococcus;s__Lactococcus piscium	92.29	4.09	68.42	0.0989421	0.0199205	0.0361716	0.0582415	0.0592714	0.185084	0.111057	2.14223	0.0428401	2.71457	0.0420432	0.0109614	0.0941473	0.141514	0.200761	0.0598723	0.630431	0.0999875	0.426816	0.122895	Module 7
MAG108	p__Euryarchaeota (UID3)	d__Archaea;p__Euryarchaeota;c__Methanobacteria;o__Methanobacteriales;f__Methanobacteriaceae;g__Methanobrevibacter_A;s__	93.84	3.39	28.57	0.110371	0.0142565	0.0161344	0.00912398	0.0229809	2.75765	0.222236	1.60398	0.0119628	1.29327	0.042889	0.00157853	0.0225745	0.0534961	0.0731776	0.0286022	0.0492577	0.00997043	0.0238069	0.008552	Module 16
MAG590	f__Lachnospiraceae (UID1256)	d__Bacteria;p__Firmicutes_A;c__Clostridia;o__Lachnospirales;f__Lachnospiraceae;g__Ruminococcus_B;s__Ruminococcus_B torques	97.08	0.39	0	0.00285033	0.00331386	0.00346175	0.0031628	0.00457832	0.0355601	0.00647395	0.00768971	0.00775109	3.8391	0.00933217	0.00401461	0.00776426	0.00310163	0.00720197	0.00784606	0.0919338	0.0212476	0.0804824	0.00349624	Module 7
MAG161	c__Alphaproteobacteria (UID3422)	d__Bacteria;p__Proteobacteria;c__Alphaproteobacteria;o__Caulobacterales;f__Caulobacteraceae;g__UBA5005;s__	95.36	1.96	12.5	0.00476734	0.00163185	0.00195873	0.00238729	0.00372794	0.315064	0.00465387	0.562193	0.00471438	1.61127	0.00249645	0.0539548	0.0883939	0.013027	0.0134346	0.0527206	0.362323	0.0076234	0.0629851	0.127235	Module 7
MAG30	o__Selenomonadales (UID1024)	d__Bacteria;p__Firmicutes_C;c__Negativicutes;o__Acidaminococcales;f__Acidaminococcaceae;g__Acidaminococcus;s__	98.2	0.6	0	0.00121827	0.00205546	0.00126235	0.00110618	0.00195702	0.00210767	0.000665411	0.000712219	0.000528124	3.57691	0.000653995	0.000931744	0.00213395	0.000234499	0.000456527	0.000856819	0.179917	0.000934961	0.00543269	0.00110403	Module 7
MAG546	o__Clostridiales (UID1226)	d__Bacteria;p__Firmicutes_A;c__Clostridia;o__Lachnospirales;f__Lachnospiraceae;g__Blautia;s__	96.82	0.64	0	0.00487927	0.00363246	0.00543198	0.00424172	0.0050451	0.135133	0.0102863	0.0315303	0.0114292	5.34609	0.018575	0.00888876	0.0194092	0.0144989	0.0153957	0.0122279	0.934637	0.0286288	0.40656	0.00539627	Module 7
MAG305	o__Clostridiales (UID1212)	d__Bacteria;p__Firmicutes_A;c__Clostridia;o__Oscillospirales;f__DTU089;g__;s__	96.64	0	0	0.00471177	0.00400447	0.00320278	0.00390098	0.00238609	0.000757132	0.0155634	0.00333279	0.111914	1.96166	0.00165632	0.00122395	0.126062	0.0213438	0.00615606	0.17246	0.446081	0.104078	0.300771	0.195149	Module 7
MAG205	p__Euryarchaeota (UID3)	d__Archaea;p__Euryarchaeota;c__Methanobacteria;o__Methanobacteriales;f__Methanobacteriaceae;g__Methanobrevibacter;s__GCA_002505605.1	80.34	4	14.29	0.0315701	0.00241103	0.00688982	0.00274083	0.0110758	0.107556	0.0838272	0.0605734	0.00125629	1.0528	0.226547	0.0059397	0.0915614	0.0263138	0.0102768	0.0130529	0.0968112	0.054966	0.218664	0.013394	Module 7
MAG430	o__Clostridiales (UID1226)	d__Bacteria;p__Firmicutes_A;c__Clostridia;o__Lachnospirales;f__Lachnospiraceae;g__UBA9502;s__	80.38	0	0	0.00315529	0.00273611	0.00424584	0.00261714	0.00407062	0.0121474	0.00504575	0.00277258	0.0112338	1.74019	0.00598693	0.00420831	0.00351978	0.00677363	0.0033186	0.00350606	0.00654292	0.0152146	0.00821105	0.00174995	Module 7
MAG668	o__Clostridiales (UID1226)	d__Bacteria;p__Firmicutes_A;c__Clostridia;o__Lachnospirales;f__Lachnospiraceae;g__UBA1066;s__	82.84	2.85	37.5	0.0824065	0.283399	0.174783	0.363837	0.0958153	0.117165	0.0724991	0.0885489	0.0263183	1.23289	0.375926	0.0868378	0.456971	0.777327	0.0333078	0.017326	0.781124	0.759451	0.0340085	0.0640708	Module 7
MAG680	o__Clostridiales (UID1212)	d__Bacteria;p__Firmicutes_A;c__Clostridia;o__Oscillospirales;f__DTU089;g__;s__	98.66	0	0	0.0112022	0.0111423	0.00999182	0.00938743	0.0103612	0.0116974	0.0164433	0.185126	0.00938601	3.10092	0.232878	0.0050528	0.456564	0.00603386	0.218589	0.18789	0.772954	0.364957	0.048219	0.42219	Module 7
MAG63	o__Clostridiales (UID1212)	d__Bacteria;p__Firmicutes_A;c__Clostridia;o__CAG-41;f__UBA1381;g__CAG-41;s__CAG-41 sp1	94.3	1.68	0	0.00479549	0.00684034	0.0070284	0.00637771	0.00563271	0.15213	0.0756285	0.00202055	0.0042044	1.77931	0.00458301	0.00387816	0.0341026	0.0309236	0.0107513	0.0102807	0.0528131	0.0136537	0.249333	0.0110481	Module 7
MAG560	f__Comamonadaceae (UID4119)	d__Bacteria;p__Proteobacteria;c__Gammaproteobacteria;o__Betaproteobacteriales;f__Burkholderiaceae;g__Comamonas;s__Comamonas kerstersii	97.2	0.67	0	0.00400979	0.000981627	0.00346563	0.0016738	0.00307429	0.000302283	0.000888757	0.0010494	0.00740405	0.00297091	6.28323	0.00272628	1.13376	0.000920085	0.00124956	0.0597792	0.00125319	0.0192319	0.0013953	0.0914854	Module 20
MAG670	f__Lachnospiraceae (UID1286)	d__Bacteria;p__Firmicutes_A;c__Clostridia;o__Lachnospirales;f__Lachnospiraceae;g__CAG-791;s__	90.83	5.05	3.45	0.108393	0.0494891	0.0652147	0.0877158	0.112248	2.79955	0.268282	0.332635	0.0876288	0.693535	1.40464	0.187926	0.166735	0.105484	0.27583	0.13553	2.00044	0.117858	0.0627575	0.111017	Module 16
MAG47	o__Bacteroidales (UID2716)	d__Bacteria;p__Bacteroidota;c__Bacteroidia;o__Bacteroidales;f__Bacteroidaceae;g__Prevotella;s__Prevotella ruminicola	84.56	3	75	0.0255847	0.0324627	0.0325445	0.0256729	0.037606	0.0534276	34.0546	7.96494	0.114229	0.384835	16.4106	85.0744	0.470344	6.23286	0.938094	0.850819	0.145071	0.773468	0.0781828	0.275851	Module 19
MAG57	o__Clostridiales (UID1212)	d__Bacteria;p__Firmicutes_A;c__Clostridia;o__Oscillospirales;f__Oscillospiraceae;g__CAG-110;s__	96.02	4.92	16.67	0.0560005	0.0563177	0.0692637	0.0550631	0.0656849	0.827848	0.134692	0.229649	0.289782	0.115633	5.86738	0.115235	2.88729	0.572826	1.57735	1.39586	1.85317	1.24329	0.885026	1.54433	Module 20
MAG2	o__Clostridiales (UID1212)	d__Bacteria;p__Firmicutes_A;c__Clostridia;o__Oscillospirales;f__DTU089;g__UBA1417;s__	97.65	4.87	9.09	0.022698	0.0252941	0.0301514	0.0244829	0.0178955	0.126553	0.150794	0.310161	0.124178	0.0832161	2.45567	0.0653392	0.0788574	0.0874074	0.0844543	0.0579634	0.115324	0.463048	0.20232	0.0691828	Module 20
MAG212	f__Lachnospiraceae (UID1256)	d__Bacteria;p__Firmicutes_A;c__Clostridia;o__Lachnospirales;f__Lachnospiraceae;g__Dorea;s__	97.37	0.78	0	0.0164397	0.0103005	0.0126163	0.00867364	0.0123117	1.19049	4.55057	1.52715	1.4038	3.99269	9.08193	0.958585	1.68155	1.5746	0.546142	2.95421	1.18002	1.83063	0.488446	0.830919	Module 20
MAG225	o__Clostridiales (UID1226)	d__Bacteria;p__Firmicutes_A;c__Clostridia;o__Lachnospirales;f__Lachnospiraceae;g__CAG-56;s__	94.94	3.27	37.5	0.00798526	0.00326603	0.00369418	0.00381957	0.00686258	0.00803732	0.0198225	0.0391655	0.0341598	0.0245024	5.19294	0.163956	0.392117	0.0429682	0.938958	0.323019	0.0578235	0.676032	0.690124	0.547087	Module 20
MAG184	f__Lachnospiraceae (UID1286)	d__Bacteria;p__Firmicutes_A;c__Clostridia;o__Lachnospirales;f__Lachnospiraceae;g__CAG-65;s__	98.39	0.97	0	0.049117	0.0315198	0.0525818	0.0342466	0.0387798	0.0732275	0.0575598	0.0325027	0.0983374	0.0578982	24.1612	0.125019	5.06781	0.29646	1.98227	1.33949	3.91087	4.6729	1.32344	0.199085	Module 20
MAG632	o__Clostridiales (UID1226)	d__Bacteria;p__Firmicutes_A;c__Clostridia;o__Lachnospirales;f__Lachnospiraceae;g__UBA11957;s__	92.61	0	0	0.00477582	0.00392828	0.00575249	0.00379298	0.00437486	0.00568655	0.0142698	0.0118736	0.00794627	0.0177128	3.15996	0.0134904	0.208557	0.197419	0.427729	0.916626	0.0208287	0.688948	0.0489526	0.201263	Module 20
MAG209	o__Clostridiales (UID1212)	d__Bacteria;p__Firmicutes_A;c__Clostridia;o__Oscillospirales;f__Oscillospiraceae;g__F23-B02;s__	85.23	2.01	0	0.049756	0.0413597	0.0352728	0.0386308	0.0467908	0.416942	8.17716	1.03695	4.99539	1.21017	4.05024	2.87009	6.51115	1.95126	1.32521	3.55601	4.60164	0.656772	0.273358	2.51818	Module 6
MAG379	p__Bacteroidetes (UID2605)	d__Bacteria;p__Bacteroidota;c__Bacteroidia;o__Bacteroidales;f__UBA932;g__RC9;s__	92.38	0.48	0	3.62219	0.203788	0.693287	1.53993	0.283299	0.00563504	11.1343	1.35062	6.3353	0.00151237	2.04471	5.15959	0.105272	23.8977	5.75097	1.20454	0.0902986	0.00293625	0.321231	0.0294549	Module 9
MAG454	k__Bacteria (UID2569)	d__Bacteria;p__Bacteroidota;c__Bacteroidia;o__Bacteroidales;f__P3;g__UBA1217;s__	82.06	0.45	0	2.51092	0.0596216	0.00443166	0.00295429	0.0386677	0.0144887	0.0439688	0.100494	0.0103057	0.0149733	0.0144648	1.36002	0.0197208	0.0091162	0.00889868	0.00501174	0.00350172	0.0107572	0.00745599	0.0051597	Module 3
MAG124	o__Clostridiales (UID1212)	d__Bacteria;p__Firmicutes_A;c__Clostridia;o__Oscillospirales;f__DTU089;g__;s__	97.09	2.68	33.33	0.0039513	0.00389364	0.00458683	0.00340099	0.00423064	0.00600697	0.012986	0.00314999	0.00248043	0.0171409	0.0220539	2.26993	0.165763	0.011503	0.00744381	0.00258215	0.00196702	1.48505	0.00249316	0.00782816	Module 19
MAG165	k__Bacteria (UID2982)	d__Bacteria;p__Verrucomicrobiota;c__Kiritimatiellae;o__RFP12;f__UBA1067;g__UBA3624;s__	88.45	6.01	5	0.013104	0.0271242	0.617238	0.416317	0.408921	0.369401	0.0106522	0.00877746	0.00960673	0.355804	0.00783088	1.69507	0.0273257	0.00926721	0.0216659	0.0107675	0.0208657	0.00791417	0.0123637	0.0206834	Module 19
MAG483	o__Clostridiales (UID1212)	d__Bacteria;p__Firmicutes_A;c__Clostridia;o__Oscillospirales;f__Oscillospiraceae;g__CAG-110;s__	98.43	0.67	50	0.12496	0.104457	0.120488	0.0893018	0.100433	2.11596	11.1878	3.47548	0.531523	0.356791	0.544216	9.78813	4.00628	11.4848	0.399557	0.694108	25.8767	4.29035	3.02929	0.608987	Module 2
MAG636	f__Lachnospiraceae (UID1255)	d__Bacteria;p__Firmicutes_A;c__Clostridia;o__Lachnospirales;f__Lachnospiraceae;g__14-2;s__	99.43	3.74	14.29	0.0768647	0.0459416	0.079541	0.0401669	0.0571945	0.0531953	0.287039	0.0654426	0.106989	0.669783	0.215118	4.36897	0.576546	0.499054	0.122631	0.131556	0.0722656	0.131922	0.532067	0.134938	Module 19
MAG163	o__Clostridiales (UID1212)	d__Bacteria;p__Firmicutes_A;c__Clostridia;o__Oscillospirales;f__Oscillospiraceae;g__NK3B98;s__	88.59	0	0	0.0121028	0.0131185	0.016101	0.012717	0.0124678	0.000564331	0.00648889	0.00278428	0.0439775	0.00368365	0.0141722	4.64467	0.0807239	0.00756858	0.337121	0.00976274	0.00468126	0.0100871	0.00577172	0.0382517	Module 19
MAG596	k__Bacteria (UID2569)	d__Bacteria;p__Bacteroidota;c__Bacteroidia;o__Bacteroidales;f__P3;g__P3;s__	97.31	0.54	0	0.0492167	1.72321	0.00543279	0.00513162	0.0103338	0.00121881	0.0012136	0.00502576	0.00208179	0.000653593	0.00121948	12.5542	0.00723564	0.00266395	0.00176239	0.00708054	0.0077812	0.000904511	0.00368388	0.000340847	Module 19
MAG54	o__Clostridiales (UID1212)	d__Bacteria;p__Firmicutes_A;c__Clostridia;o__Oscillospirales;f__Oscillospiraceae;g__Oscillibacter;s__	88.88	3.23	9.09	0.0389325	0.0445071	0.0620496	0.0508429	0.0458333	1.08496	0.0542226	0.553185	0.608164	0.283478	0.962355	3.00954	1.36406	0.431525	0.146605	0.082612	0.9439	0.197273	0.220146	0.542334	Module 19
MAG130	o__Clostridiales (UID1212)	d__Bacteria;p__Firmicutes_A;c__Clostridia;o__Oscillospirales;f__Oscillospiraceae;g__F23-B02;s__	92.28	2.68	33.33	0.031832	0.0345329	0.0393917	0.0307031	0.0401066	0.0733939	0.117584	0.0313384	0.290565	0.32113	0.0242727	5.62947	1.75716	0.0512377	2.48314	0.942895	2.20034	0.894876	0.111865	3.68517	Module 19
MAG269	o__Clostridiales (UID1212)	d__Bacteria;p__Firmicutes_A;c__Clostridia;o__Oscillospirales;f__DTU089;g__;s__	97.15	1.34	0	0.0349179	0.0268103	0.041549	0.0203406	0.0190207	0.00160694	2.36806	0.474384	0.0186478	0.00674818	0.547495	2.04295	1.02639	0.898202	1.04802	0.896466	0.00980197	0.390434	0.393797	0.024714	Module 6
MAG425	k__Bacteria (UID2569)	d__Bacteria;p__Bacteroidota;c__Bacteroidia;o__Bacteroidales;f__Paludibacteraceae;g__RF16;s__	92.2	0.29	0	0.00420966	0.0109388	0.0142472	0.143401	0.450666	0.00326522	0.00344128	0.00259342	0.0139762	0.000283684	0.00743469	9.68974	0.00307043	0.0185879	0.00318675	4.80281	0.00251485	0.000756951	0.00430774	0.0137724	Module 19
MAG170	k__Bacteria (UID2495)	d__Bacteria;p__Fibrobacterota;c__Fibrobacteria;o__Fibrobacterales;f__Fibrobacteraceae;g__Fibrobacter;s__Fibrobacter sp6	90.96	3.3	0	0.429055	0.959951	0.0147466	0.00645998	0.0347013	0.00274494	0.0123611	0.0117039	0.00655274	0.00350072	0.00578816	1.71667	0.00899593	0.165329	0.00464541	0.126375	0.00391925	0.00333283	0.00143781	0.0012395	Module 19
MAG331	p__Bacteroidetes (UID2605)	d__Bacteria;p__Bacteroidota;c__Bacteroidia;o__Bacteroidales;f__Rikenellaceae;g__Alistipes;s__	97.6	0	0	0.0897558	0.180041	0.117743	0.075238	0.111038	0.000136158	0.607125	0.00186634	0.118559	0.000153425	0.747525	9.0064	0.00691502	0.0206492	11.7452	0.0150127	0.000376167	0.00267795	0.000429046	0.0268067	Module 4
MAG486	c__Deltaproteobacteria (UID3218)	d__Bacteria;p__Desulfobacterota;c__Desulfovibrionia;o__Desulfovibrionales;f__Desulfovibrionaceae;g__Desulfovibrio;s__Desulfovibrio piger	96.59	1.78	0	0.00091573	0.187821	0.182564	0.161867	0.364584	0.0080458	0.000928917	0.00674048	0.361366	0.00776864	0.000983628	0.326549	3.26722	0.0438906	0.26436	0.184311	0.000510937	0.513166	0.52469	0.163007	Module 15
MAG42	o__Clostridiales (UID1212)	d__Bacteria;p__Firmicutes_A;c__Clostridia;o__Oscillospirales;f__DTU089;g__;s__	97.76	0.34	0	0.00679013	0.00796837	0.0101017	0.00766703	0.00769326	0.00503824	0.0261287	0.00278658	0.0118773	0.00336629	0.0572913	0.00772075	4.86392	0.0132604	0.0115097	0.00495384	0.0470746	0.0303777	0.0184921	0.757706	Module 15
MAG599	p__Bacteroidetes (UID2605)	d__Bacteria;p__Bacteroidota;c__Bacteroidia;o__Bacteroidales;f__Rikenellaceae;g__Alistipes;s__	97.84	1.2	0	0.0753423	0.0394208	0.0730488	0.0413514	0.0408313	2.632e-05	0.457799	0.00167854	0.117191	0.000308838	0.0053951	0.265561	7.7017	0.843559	0.0557868	0.00838565	0.000852581	0.00197139	0.000339133	1.12945	Module 15
MAG282	o__Clostridiales (UID1212)	d__Bacteria;p__Firmicutes_A;c__Clostridia;o__Oscillospirales;f__DTU089;g__CAG-180;s__	97.99	0	0	0.00499659	0.00590564	0.00652081	0.00353636	0.00406403	0.00166062	0.0960516	0.0156451	0.00141053	0.0498923	0.01642	0.00803517	7.06671	0.00174363	0.0120901	6.15775	8.32633	0.0018193	0.243545	0.032429	Module 2
MAG8	o__Clostridiales (UID1212)	d__Bacteria;p__Firmicutes_A;c__Clostridia;o__Oscillospirales;f__CAG-272;g__;s__	96.42	2.57	0	0.135171	0.150215	0.202072	0.117964	0.155928	0.0147992	0.0187087	0.00898422	0.0367178	0.0352711	0.0378249	0.678924	3.97656	0.0411674	1.55133	0.0605669	0.0153456	0.00309897	0.0115206	0.00578814	Module 15
MAG583	o__Bacteroidales (UID2654)	d__Bacteria;p__Bacteroidota;c__Bacteroidia;o__Bacteroidales;f__Bacteroidaceae;g__Bacteroides_B;s__Bacteroides_B vulgatus	97.74	0.05	0	0.48814	0.185098	0.35483	0.289817	0.467713	16.7184	0.254797	1.3909	0.523857	10.1597	0.586061	0.243045	97.8462	0.840844	0.862618	2.82891	9.26864	6.25832	8.76682	12.3371	Module 15
MAG28	f__Lachnospiraceae (UID1286)	d__Bacteria;p__Firmicutes_A;c__Clostridia;o__Lachnospirales;f__Lachnospiraceae;g__Agathobacter;s__	99.52	1.4	0	0.0459606	0.0331244	0.0432964	0.0324737	0.0372246	0.54684	0.42089	0.131464	0.185354	0.309582	0.649407	0.18742	9.56413	0.243301	0.260924	0.800092	0.126593	0.555802	1.3276	0.963887	Module 15
MAG329	o__Clostridiales (UID1120)	d__Bacteria;p__Firmicutes_A;c__Clostridia;o__Christensenellales;f__CAG-74;g__UBA11524;s__	98.6	3.08	0	0.0874687	0.160973	0.0459136	0.0829415	0.0879479	0.425916	0.0957206	0.397231	0.0950409	0.288944	0.0587105	0.17173	10.5257	0.188328	0.151059	3.24621	6.19204	0.0873177	0.255301	0.136662	Module 15
MAG223	k__Bacteria (UID2329)	d__Bacteria;p__Firmicutes;c__Bacilli;o__RF39;f__UBA660;g__CAG-877;s__	91.29	1.12	0	0.0413654	0.0388571	0.069448	0.193574	0.0175855	0.00107517	0.0631142	0.000506781	0.000116067	0.000736091	0.0424851	0.0429508	12.9483	0.0116575	1.61546	0.122142	0.00383233	0.00857581	0.00087336	0.050928	Module 15
MAG265	c__Clostridia (UID1118)	d__Bacteria;p__Firmicutes_A;c__Clostridia;o__Christensenellales;f__CAG-74;g__UBA11524;s__	94.75	1.61	0	0.165637	0.0746117	0.15608	0.116221	0.101699	0.00141825	0.073276	0.0091277	0.0610357	0.0250206	0.038305	0.0401025	3.22845	0.288243	0.291978	0.131019	0.241194	0.129945	0.0127972	0.0236341	Module 15
MAG88	c__Clostridia (UID1118)	d__Bacteria;p__Firmicutes_A;c__Clostridia;o__Christensenellales;f__CAG-74;g__UBA2862;s__	80.98	1.88	0	0.0106263	0.00748051	0.0103096	0.00960419	0.00810903	0.00495002	0.00894015	0.143668	0.0064009	1.45175	0.00804466	0.0194081	2.4088	0.720585	0.481366	0.262963	0.00618489	0.458093	0.156957	0.335734	Module 15
MAG306	o__Clostridiales (UID1212)	d__Bacteria;p__Firmicutes_A;c__Clostridia;o__CAG-41;f__;g__;s__	91.22	1.12	66.67	0.0067158	0.00564957	0.00728414	0.0036503	0.00315092	0.000367921	0.00046404	0.000155084	0.000807711	0.00212099	0.000901086	0.000673656	2.51736	0.0466985	0.00686491	0.00236545	0.000877409	0.000138741	0.000273396	0.65338	Module 15
MAG71	o__Clostridiales (UID1212)	d__Bacteria;p__Firmicutes_A;c__Clostridia;o__Oscillospirales;f__DTU089;g__CAG-964;s__	90.44	1.01	0	0.00644889	0.00213796	0.00157644	0.00143207	0.00138464	0.053819	0.0448988	0.000250596	0.213463	0.116027	0.42414	0.0103892	2.75061	0.905481	0.0423593	0.00350543	0.00198954	0.0775234	0.000894608	0.0234208	Module 15
MAG520	k__Bacteria (UID2329)	d__Bacteria;p__Firmicutes;c__Bacilli;o__RF39;f__UBA660;g__CAG-877;s__	95.22	4.09	0	0.0226247	0.0134166	0.0261261	0.0245843	0.0114831	0.0715782	0.0137184	0.0640852	4.07577	0.0281488	0.379527	0.180306	45.8091	28.2453	0.328417	0.122147	11.0678	1.19988	15.8267	3.37403	Module 15
MAG22	p__Bacteroidetes (UID2605)	d__Bacteria;p__Bacteroidota;c__Bacteroidia;o__Bacteroidales;f__UBA932;g__RC9;s__	93.65	0	0	0.00747749	0.00868583	0.0130446	0.0130528	0.0121288	0.00519499	0.0121233	0.0142267	0.15435	0.00238079	0.376094	0.0210926	12.7534	0.0085778	0.00383423	1.27607	0.00212955	0.548093	0.000427168	1.31532	Module 15
MAG396	o__Clostridiales (UID1212)	d__Bacteria;p__Firmicutes_A;c__Clostridia;o__Oscillospirales;f__DTU089;g__Ruminococcus_E;s__Ruminococcus_E bromii_A	84.97	0	0	0.00243803	0.00189062	0.00335372	0.00115067	0.00262405	0.0492489	0.0357127	3.65261	0.00591176	0.027583	0.00629223	0.0110115	7.01286	0.0395963	0.0294072	0.0164167	12.3073	0.00715962	0.115068	0.00551155	Module 2
MAG423	k__Bacteria (UID2982)	d__Bacteria;p__Verrucomicrobiota;c__Verrucomicrobiae;o__Verrucomicrobiales;f__Akkermansiaceae;g__Akkermansia;s__	91.16	2.5	14.29	0.298521	0.307163	0.171165	0.431438	0.535514	0.00384347	0.0259091	0.0255922	0.0196094	0.00447356	0.0107322	0.0476092	0.024506	1.4372	0.361345	0.00410494	0.013483	0.00674598	0.00306235	0.00349149	Module 9
MAG19	o__Clostridiales (UID1212)	d__Bacteria;p__Firmicutes_A;c__Clostridia;o__Lachnospirales;f__Anaerotignaceae;g__Anaerotignum;s__	90.72	2.68	20	0.045229	0.066719	0.0867696	0.0951504	0.0865775	0.00847114	0.00542736	0.0266147	0.962832	0.0105768	0.0902667	0.0204494	0.0307295	1.31873	0.755327	0.133106	0.0132862	0.431675	0.00334553	0.0459708	Module 9
MAG214	o__Bacteroidales (UID2657)	d__Bacteria;p__Bacteroidota;c__Bacteroidia;o__Bacteroidales;f__Bacteroidaceae;g__;s__	81.83	1.12	50	0.397804	0.637575	1.40532	0.979867	0.66298	0.0120793	0.0441441	0.0180082	6.98643	0.00506653	0.0931401	0.19577	0.0289629	2.50072	0.366835	0.0623254	0.00470326	0.0122841	0.00454453	0.00446469	Module 8
MAG622	p__Cyanobacteria (UID2143)	d__Bacteria;p__Cyanobacteriota;c__Cyanobacteriia;o__Synechococcales;f__Synechococcaceae;g__Synechococcus;s__Synechococcus elongatus	100	0	0	0.00222604	0.000913158	0.000771739	0.00494701	0.00215084	3.23717e-05	0.00209192	0.00203115	0.000502715	0.000749034	0.00277458	0.0113101	0	25.445	0.00484681	0.0011438	0.000913287	0.000103939	0	0.000580631	Module 9
MAG516	p__Bacteroidetes (UID2605)	d__Bacteria;p__Bacteroidota;c__Bacteroidia;o__Bacteroidales;f__Rikenellaceae;g__;s__	98.08	0.91	0	0.114943	0.842814	1.17721	0.112162	0.580314	0.135831	0.172713	0.851381	0.842946	0.482729	0.087486	0.142996	0.0767029	10.4509	0.237388	0.0811577	0.154646	0.0378254	0.243738	0.00983451	Module 9
MAG639	f__Lachnospiraceae (UID1255)	d__Bacteria;p__Firmicutes_A;c__Clostridia;o__Lachnospirales;f__Lachnospiraceae;g__;s__	84.75	1.53	50	0.307832	0.153998	0.297697	0.226941	0.231452	0.159072	0.685211	0.495158	3.71235	0.151598	0.456759	0.482938	0.249676	10.842	0.308751	0.603634	0.0679257	0.473906	0.12582	0.127889	Module 9
MAG649	o__Clostridiales (UID1212)	d__Bacteria;p__Firmicutes_A;c__Clostridia;o__Oscillospirales;f__Ruminococcaceae;g__Ruminococcus;s__	94.63	1.34	0	0.0428631	0.0901895	0.107682	0.0415477	0.0895522	0.0454459	0.11254	0.0513864	0.0218853	0.0400122	0.0362659	0.0875626	0.0638753	5.82535	0.0504585	0.0819801	16.1424	0.0289431	0.0188009	0.034287	Module 2
MAG614	f__Lachnospiraceae (UID1255)	d__Bacteria;p__Firmicutes_A;c__Clostridia;o__Lachnospirales;f__Lachnospiraceae;g__CAG-65;s__	94.23	2.64	33.33	0.00976022	0.00731916	0.0139047	0.00704194	0.0102244	0.00449838	0.00575744	0.00218047	0.0104435	0.00993951	0.0115078	0.00351178	0.828502	2.9392	0.0104523	1.48145	0.0121994	0.0165441	0.00943999	0.220947	Module 9
MAG471	k__Bacteria (UID2329)	d__Bacteria;p__Firmicutes;c__Bacilli;o__RF39;f__UBA660;g__CAG-710;s__	93.54	4.83	0	0.169469	0.085809	0.0894326	0.113574	0.0437667	0.0443476	0.120889	0.0789276	0.0670922	0.0184874	0.0439732	0.362506	0.25196	3.29256	0.0382495	0.0632559	0.0941494	1.01445	0.67054	0.23813	Module 9
MAG314	o__Clostridiales (UID1212)	d__Bacteria;p__Firmicutes_A;c__Clostridia;o__Oscillospirales;f__Oscillospiraceae;g__CAG-110;s__	91.39	1.36	40	0.531161	0.368016	0.259168	0.166312	0.266612	0.0429264	0.124039	0.17551	5.77999	0.0506308	0.197589	0.101687	0.396516	8.06147	0.35524	0.100098	0.11651	0.277975	0.0772233	0.200839	Module 9
MAG613	o__Bacteroidales (UID2657)	d__Bacteria;p__Bacteroidota;c__Bacteroidia;o__Bacteroidales;f__Bacteroidaceae;g__UBA4372;s__	91.23	0.68	0	0.0376167	0.0310787	0.0789999	0.423318	1.24087	0.0164352	0.0153511	0.0157072	0.146892	0.00921024	0.0475352	0.647914	0.0196977	5.16964	0.0274576	0.016945	0.0150299	0.0210933	0.0138514	0.228323	Module 9
MAG547	k__Bacteria (UID2329)	d__Bacteria;p__Firmicutes;c__Bacilli;o__RF39;f__UBA660;g__CAG-877;s__	92.98	3.37	0	0.0408277	0.160825	0.0223642	0.0386662	0.0191502	0.00230024	0.0024794	0.000512783	0.00119841	0.00180651	0.00347715	0.00268919	4.66412	34.6054	1.89157	0.00306987	0.00103279	0.0153902	0.00216205	0.00790116	Module 9
MAG323	g__Prevotella (UID2724)	d__Bacteria;p__Bacteroidota;c__Bacteroidia;o__Bacteroidales;f__Bacteroidaceae;g__Prevotella;s__GCA_002305235.1	95.58	0.84	33.33	0.00164133	0.00117182	0.00203515	0.000971875	0.00180727	0.0246089	0.00463812	0.000511634	0.0011931	0.00400434	0.00206369	0.00548079	0.00709396	2.57193	0.00243456	0.00279395	0.00104246	0.0050662	0.000797685	0.000788086	Module 9
MAG633	o__Clostridiales (UID1212)	d__Bacteria;p__Firmicutes_A;c__Clostridia;o__Oscillospirales;f__DTU089;g__UBA1227;s__UBA1227 sp1	95.3	1.68	66.67	0.00319033	0.0021094	0.00350834	0.00278362	0.00262873	12.1174	3.63332	4.11909	0.452482	4.91611	3.01004	0.912447	2.37325	2.4221	0.871165	1.14183	14.4773	2.42684	0.585836	2.86742	Module 16
MAG678	f__Lachnospiraceae (UID1286)	d__Bacteria;p__Firmicutes_A;c__Clostridia;o__Lachnospirales;f__Lachnospiraceae;g__CAG-95;s__	98.55	6.01	5.88	0.028822	0.019919	0.0304437	0.01983	0.0322445	0.0182105	0.104722	0.0564518	0.0836194	0.0377527	2.07245	0.066442	0.098434	5.8142	0.117867	0.380867	0.130667	0.265922	0.0603776	0.178683	Module 9
MAG149	o__Clostridiales (UID1212)	d__Bacteria;p__Firmicutes_A;c__Clostridia;o__Oscillospirales;f__CAG-272;g__;s__	96.64	2.87	12.5	0.040785	0.0427507	0.0621744	0.0442777	0.0349832	0.00583802	0.00859385	0.225141	8.42324	0.00150692	0.156967	0.015468	1.19719	2.48141	14.7664	0.888144	0.00780787	0.0121207	0.0045312	0.75483	Module 4
MAG210	o__Clostridiales (UID1212)	d__Bacteria;p__Firmicutes_A;c__Clostridia;o__Oscillospirales;f__CAG-272;g__;s__	94.41	0.69	0	0.0994946	0.0857556	0.126241	0.0697239	0.0744373	0.0026992	0.0121073	0.00438864	0.0390844	0.00290466	0.00991572	0.00862051	0.199573	7.13283	1.72264	0.12746	0.0259773	0.347268	0.000508004	0.0052669	Module 9
MAG487	c__Clostridia (UID1118)	d__Bacteria;p__Firmicutes_A;c__Clostridia;o__4C28d-15;f__CAG-727;g__UBA4636;s__	93.15	0	0	0.140664	0.0342587	0.0552596	0.128396	0.0881646	0.000606633	0.0595255	0.0314794	0.0146181	0.000433613	0.0841733	0.0183465	0.00227507	5.19806	0.275832	0.0366328	0.00680629	0.00704058	0.00179528	0.0216257	Module 9
MAG619	k__Bacteria (UID2329)	d__Bacteria;p__Firmicutes;c__Bacilli;o__RFN20;f__CAG-449;g__UBA3210;s__	100	1.28	0	0.0358785	0.020798	0.0200048	0.0204346	0.0149475	0.00129116	0.0867592	0.853636	0.0501694	0.0181053	0.120302	0.0128637	0.514975	6.24899	0.0229675	0.195653	0.518356	1.26061	10.9266	10.4689	Module 14
MAG400	o__Clostridiales (UID1212)	d__Bacteria;p__Firmicutes_A;c__Clostridia;o__Oscillospirales;f__Ruminococcaceae;g__;s__	82.74	2.68	0	0.027251	0.0177661	0.0234857	0.0279958	0.0229225	0.0159634	0.0227853	0.02849	0.723828	0.0498648	0.0891136	0.0107556	0.0211378	1.43117	0.145859	0.0186542	0.0218794	0.0170695	0.0242306	0.00941245	Module 9
MAG362	o__Clostridiales (UID1226)	d__Bacteria;p__Firmicutes_A;c__Clostridia;o__Lachnospirales;f__Lachnospiraceae;g__;s__	98.1	0.32	0	0.048669	0.0419149	0.042539	0.0346933	0.0381039	0.0714813	0.139213	0.121212	0.14898	0.0973275	0.567881	0.0553593	0.55759	38.7339	0.314016	2.8969	0.0387059	13.2698	0.138262	0.470433	Module 9
MAG215	o__Clostridiales (UID1212)	d__Bacteria;p__Firmicutes_A;c__Clostridia;o__Oscillospirales;f__DTU089;g__UBA6857;s__	98.3	0.34	0	0.0424211	0.193027	0.205759	0.0747684	0.072697	0.0103859	0.0282008	0.055993	0.0378878	0.0139929	0.0289558	0.0228935	0.636079	8.11349	6.27882	0.107227	0.0565986	3.97381	0.0256322	0.999433	Module 9
MAG448	o__Clostridiales (UID1226)	d__Bacteria;p__Firmicutes_A;c__Clostridia;o__Lachnospirales;f__Lachnospiraceae;g__UBA7182;s__	92.41	3.16	0	0.00870149	0.00476685	0.0112055	0.00524947	0.0097283	0.0233894	0.235835	0.0129579	0.078292	0.0786939	3.13632	0.121308	0.717046	3.22969	0.962692	0.58094	0.025347	6.16528	0.427358	0.0439352	Module 11
MAG20	k__Bacteria (UID2569)	d__Bacteria;p__Bacteroidota;c__Bacteroidia;o__Bacteroidales;f__Paludibacteraceae;g__RF16;s__	95.7	0.54	0	0.00118291	0.127953	0.508844	0.155886	0.939674	0.000274093	0.000379559	0.000256708	0.0380328	0.000255726	0.000592471	0.0837904	0.000402913	2.72711	0.00574887	0.0015328	0.000331854	0.000211191	0.000425631	0.000578425	Module 9
MAG246	o__Bacteroidales (UID2716)	d__Bacteria;p__Bacteroidota;c__Bacteroidia;o__Bacteroidales;f__Bacteroidaceae;g__Prevotella;s__	81.07	0.68	0	0.00558455	0.130918	0.0114036	0.15027	0.0657566	0.00572702	0.0247029	0.0860087	3.00064	0.00419635	0.0159344	0.271212	0.132297	2.83251	0.0166748	0.0097252	0.0010589	0.0128015	0.00123718	0.00344866	Module 9
MAG402	o__Clostridiales (UID1212)	d__Bacteria;p__Firmicutes_A;c__Clostridia;o__Oscillospirales;f__DTU089;g__CAG-488;s__	96.64	0.22	0	0.0308192	0.0696144	0.088928	0.0600937	0.359626	0.0046308	0.042426	0.00128459	0.0227897	0.00644591	0.013045	0.0243525	0.033371	4.9367	2.79196	0.0311957	0.0476874	0.010342	0.00224229	0.00878401	Module 9
MAG484	o__Clostridiales (UID1212)	d__Bacteria;p__Firmicutes_A;c__Clostridia;o__Oscillospirales;f__UBA644;g__;s__	96.2	0.67	0	0.0144386	0.119647	0.113217	0.0161108	0.0188476	0.00191758	0.0035579	0.00227775	0.536509	0.00265591	0.00690219	0.00390324	0.00612926	0.00429244	1.7634	0.03392	0.000974528	0.00116173	0.000926346	0.00282007	Module 4
MAG79	p__Bacteroidetes (UID2605)	d__Bacteria;p__Bacteroidota;c__Bacteroidia;o__Bacteroidales;f__Rikenellaceae;g__Alistipes;s__	97.2	2.43	28.57	0.0159614	0.121074	0.0156625	0.00919236	0.0105047	0.000504935	0.0068669	0.0118287	0.00582357	7.00352e-05	0.00124144	0.00441799	0.0170991	0.0609828	1.7646	0.00620885	0.00036135	0.00571485	0.00117522	0.00347303	Module 4
MAG673	o__Clostridiales (UID1212)	d__Bacteria;p__Firmicutes_A;c__Clostridia;o__Oscillospirales;f__DTU089;g__;s__	95.97	3.36	50	0.11034	0.122455	0.0862623	0.157207	0.0633372	0.000596328	0.00715584	0.000898192	0.00813483	0.00199395	0.00380164	0.115831	0.00375203	0.028109	1.42485	0.00482346	0.00793901	0.00542476	0.000974016	0.00259537	Module 4
MAG609	o__Clostridiales (UID1212)	d__Bacteria;p__Firmicutes_A;c__Clostridia;o__Oscillospirales;f__Oscillospiraceae;g__CAG-110;s__	81.1	2.35	12.5	0.132808	0.195069	0.194144	0.119826	0.0879075	0.00129038	0.088598	0.029909	0.0879527	0.0496347	0.0288448	0.0369851	0.107002	0.0602401	3.67738	0.0429777	0.0333874	0.115942	0.0112645	0.0457555	Module 4
MAG387	o__Clostridiales (UID1212)	d__Bacteria;p__Firmicutes_A;c__Clostridia;o__Oscillospirales;f__DTU089;g__Ruminococcus_E;s__	99.11	4.09	30.77	0.00589095	0.00940619	0.0142886	0.0119112	0.00962018	1.10219	0.0349906	0.0311453	0.0370948	0.0916529	0.0242451	0.0439365	0.112226	0.0408913	3.3824	0.241499	0.366355	0.012632	0.0170011	0.0379562	Module 4
MAG286	o__Clostridiales (UID1212)	d__Bacteria;p__Firmicutes_A;c__Clostridia;o__Oscillospirales;f__UBA644;g__;s__	90.92	2.24	0	0.0623461	0.148532	0.125589	0.0472691	0.0235072	0.00273068	0.00458934	0.00516637	0.00833234	0.00532668	0.00522266	0.0542722	0.0134013	0.670351	1.4081	0.42445	0.00221985	0.749296	0.00353461	0.00297188	Module 4
MAG48	o__Clostridiales (UID1212)	d__Bacteria;p__Firmicutes_A;c__Clostridia;o__CAG-41;f__;g__;s__	98.1	2.68	85.71	0.070275	0.900222	0.13097	0.0983274	0.0463702	1.42596	0.103897	0.0011379	0.022094	0.00392136	0.0108211	0.0110807	0.0508734	0.0407133	3.25391	0.0807778	0.0181807	0.0340425	0.00558979	0.0107032	Module 4
MAG90	o__Clostridiales (UID1212)	d__Bacteria;p__Firmicutes_A;c__Clostridia;o__Oscillospirales;f__DTU089;g__GCA-900066995;s__	94.18	1.12	50	0.00613531	0.00586417	0.00935961	0.00685594	0.00699142	0.00327757	2.86565	0.000856002	0.00564954	0.0018817	0.0418333	0.161633	0.0427804	1.44986	1.68065	0.016893	0.0111056	0.153555	0.0125771	0.0394975	Module 6
MAG188	o__Clostridiales (UID1212)	d__Bacteria;p__Firmicutes_A;c__Clostridia;o__CAG-41;f__;g__;s__	96.09	6.04	0	0.201883	0.137212	0.256906	0.150704	0.156826	0.0899809	0.0979106	0.0199845	0.110031	0.0586471	0.164253	0.0616521	0.296961	0.0838223	9.37377	0.111471	0.0152125	0.205845	0.017269	0.0394217	Module 4
MAG95	k__Bacteria (UID2329)	d__Bacteria;p__Firmicutes;c__Bacilli;o__RFN20;f__UBA1709;g__;s__	98.31	0	0	0.088673	0.0251423	0.107588	0.0387704	0.031933	0.000190927	0.115122	0.00411091	0.0428923	0.000808623	0.0477229	0.0965901	0.284199	0.0760704	5.91206	0.0509627	0.0147551	0.0156131	0.0486521	0.0272459	Module 4
MAG142	o__Clostridiales (UID1212)	d__Bacteria;p__Firmicutes_A;c__Clostridia;o__CAG-41;f__;g__;s__	89.04	0.67	0	0.499862	0.15848	0.118305	0.198459	0.0619819	0.0141784	0.166558	0.00132534	0.0238456	0.0179228	0.0176741	0.0782163	0.0858223	0.0603315	3.69346	1.04465	0.00815565	0.0160539	0.00205938	0.0050723	Module 4
MAG510	p__Bacteroidetes (UID2605)	d__Bacteria;p__Bacteroidota;c__Bacteroidia;o__Bacteroidales;f__UBA932;g__RC9;s__	89.89	2.62	85.71	1.20931	0.45728	0.394998	0.573884	0.332483	0.0106244	0.24288	0.165013	0.906266	0.0300456	0.0489743	0.958859	0.0533452	0.07536	2.36508	0.0180507	0.0716283	0.0300153	0.0196838	0.0109445	Module 4
MAG13	o__Clostridiales (UID1212)	d__Bacteria;p__Firmicutes_A;c__Clostridia;o__Oscillospirales;f__DTU089;g__CAG-177;s__	86.98	0.34	0	0.0243248	0.035312	0.0465933	0.0410965	0.0261494	0.000289486	0.00165109	0.0013455	0.00769501	0.000816862	0.00404395	0.0103506	0.00337297	0.00312868	18.6203	0.00485912	0.00064687	0.00170758	0.000394593	0.00128899	Module 4
MAG206	o__Bacteroidales (UID2657)	d__Bacteria;p__Bacteroidota;c__Bacteroidia;o__Bacteroidales;f__Bacteroidaceae;g__;s__	91.21	1.25	0	0.11099	0.806841	0.853199	0.0957179	1.9523	0.00026572	0.0535606	0.00323115	1.83843	0.000156383	0.148204	0.113408	0.00321994	0.014183	8.71107	0.0207474	0.00627913	0.00269286	0.000937794	0.00754918	Module 4
MAG198	o__Clostridiales (UID1120)	d__Bacteria;p__Firmicutes_A;c__Clostridia;o__Christensenellales;f__CAG-74;g__;s__	98.95	2.68	0	0.0199127	0.0216967	0.019967	0.0289983	0.0281145	0.000443293	0.0061947	0.00138752	0.056779	0.000361348	0.00263277	0.0138395	0.0762686	0.043526	3.75729	0.00600363	0.00355604	0.00317206	0.0121901	0.0010235	Module 4
MAG43	o__Clostridiales (UID1120)	d__Bacteria;p__Firmicutes_A;c__Clostridia;o__Saccharofermentanales;f__Saccharofermentanaceae;g__Saccharofermentans;s__	97.87	1.3	100	0.0191345	0.0431397	0.0489608	0.409603	0.0603739	1.32686	0.00694324	0.288013	0.175081	0.253416	0.0840464	0.0555278	0.515615	0.184026	2.1213	0.339484	0.0658795	1.22914	0.0124187	0.00265707	Module 4
MAG358	o__Clostridiales (UID1212)	d__Bacteria;p__Firmicutes_A;c__Clostridia;o__Oscillospirales;f__Oscillospiraceae;g__CAG-110;s__	92.81	4.36	50	1.24494	0.312333	0.397348	0.253409	0.245852	0.114176	0.137643	0.134649	0.26386	0.477611	0.129571	0.973123	1.55901	0.129119	20.0071	0.0771633	0.123607	0.120624	0.0316796	0.6894	Module 4
MAG528	o__Clostridiales (UID1212)	d__Bacteria;p__Firmicutes_A;c__Clostridia;o__Oscillospirales;f__CAG-272;g__;s__	93.83	3.24	11.11	0.0336942	0.027445	0.0398362	0.021547	0.0232483	0.00118673	0.0243346	0.000748036	0.0216262	0.000434252	0.0150575	0.0298591	0.0250732	0.00527161	1.52395	0.00980638	0.00257516	0.00293791	0.000998771	0.0179866	Module 4
MAG114	o__Bacteroidales (UID2617)	d__Bacteria;p__Bacteroidota;c__Bacteroidia;o__Bacteroidales;f__Muribaculaceae;g__;s__	98.68	0	0	0.176313	0.0826404	0.264866	0.181087	0.0903994	0.000185995	0.00122263	0.0226998	3.1143	0.000219925	0.000398819	0.00143254	0.00168716	0.00294004	4.88163	0.000374108	0.000178745	0.000272603	3.6683e-05	0.00421226	Module 4
MAG390	c__Clostridia (UID1118)	d__Bacteria;p__Firmicutes_A;c__Clostridia;o__Christensenellales;f__CAG-74;g__;s__	87.08	6.92	9.09	0.0733008	0.0697585	0.0856472	0.118647	0.0379842	0.000961663	0.0162166	0.00353001	0.0240953	0.00457999	0.0165837	0.167628	0.0147189	0.072554	1.33663	0.0101498	0.00410133	0.0065978	0.00292476	0.0147319	Module 4
MAG193	o__Clostridiales (UID1212)	d__Bacteria;p__Firmicutes_A;c__Clostridia;o__Oscillospirales;f__CAG-272;g__Firm-07;s__	86.08	5.53	23.53	0.173134	0.140838	0.230204	0.127608	0.163358	0.0141199	0.0535046	0.0285463	0.0662761	0.0519058	0.0357013	0.0142567	0.0654662	0.0485294	1.34488	0.0653221	0.0359184	0.0543863	0.0316566	0.0588262	Module 4
MAG204	o__Clostridiales (UID1212)	d__Bacteria;p__Firmicutes_A;c__Clostridia;o__Oscillospirales;f__CAG-272;g__;s__	93.62	0.67	100	0.0311606	0.0537561	0.0626736	0.0325039	0.0769204	0.000469597	0.00494088	0.00804821	0.199389	0.000267819	0.00187346	0.00406557	0.0409223	0.015288	2.25893	0.00601892	0.00140722	0.000476122	0.000332515	0.00097095	Module 4
MAG169	o__Clostridiales (UID1212)	d__Bacteria;p__Firmicutes_A;c__Clostridia;o__;f__;g__;s__	96.42	0	0	0.0289318	0.0312937	0.0477591	0.025833	0.0187121	0.0011625	0.00105102	0.000340597	0.00913321	0.000351426	0.00140333	0.00158079	1.04164	0.00227849	2.6042	1.38277	0.00166314	0.00198908	0.000670434	0.00347329	Module 4
MAG101	o__Clostridiales (UID1212)	d__Bacteria;p__Firmicutes_A;c__Clostridia;o__Oscillospirales;f__Oscillospiraceae;g__CAG-110;s__	91.72	1.97	0	0.114769	0.149946	0.138985	0.12951	0.0890706	0.00087719	0.246853	0.039497	0.0434765	0.0999895	0.0337273	0.039728	0.486408	0.0900325	6.72604	0.0661518	0.0161732	0.0987772	0.0222895	0.035019	Module 4
MAG146	o__Clostridiales (UID1212)	d__Bacteria;p__Firmicutes_A;c__Clostridia;o__Oscillospirales;f__DTU089;g__CAG-180;s__	94.68	1.01	0	0.0138967	0.015829	0.0231156	0.0180803	0.0113236	0.000364651	0.00671587	0.00364872	0.00774597	0.000720272	0.00860939	0.00511143	0.0193997	0.00987075	2.82379	0.00370879	0.407765	0.170406	0.00116188	0.0114701	Module 4
MAG573	o__Clostridiales (UID1212)	d__Bacteria;p__Firmicutes_A;c__Clostridia;o__Oscillospirales;f__DTU089;g__Ruminococcus_E;s__	98.99	0	0	0.00802909	0.00687303	0.0111544	0.00951782	0.0101892	21.2016	24.8331	0.0100109	1.49367	14.3317	0.641464	2.29361	5.74634	9.27475	2.76124	0.0615041	0.102077	2.19881	0.156036	0.0285385	Module 6
MAG626	k__Bacteria (UID1453)	d__Bacteria;p__Cyanobacteriota;c__Vampirovibrionia;o__Gastranaerophilales;f__Gastranaerophilaceae;g__CAG-196;s__GCA_002102725.1	85.81	0	0	0.0442705	0.0266126	0.0735936	0.0306642	0.0315494	0.00615903	0.0209832	0.00940448	0.00379654	0.0199186	0.0480076	0.0060657	0.0191974	0.00878524	0.0269858	1.85321	0.106336	0.916812	0.0211767	0.18084	Module 17
MAG218	o__Clostridiales (UID1212)	d__Bacteria;p__Firmicutes_A;c__Clostridia;o__Oscillospirales;f__DTU089;g__DTU089;s__	96.42	0.67	0	0.0144645	0.0154054	0.0147519	0.013323	0.0178477	0.0002948	0.00669886	0.0263402	0.0375042	0.000282046	0.0328835	0.0772196	0.448184	0.0538284	0.157656	8.36555	0.00782429	0.0127449	0.00229468	0.0139077	Module 17
MAG143	f__Lachnospiraceae (UID1255)	d__Bacteria;p__Firmicutes_A;c__Clostridia;o__Lachnospirales;f__Lachnospiraceae;g__COE1;s__	87.41	2.43	23.08	0.00535559	0.00317695	0.00655964	0.00381874	0.00480587	0.0170399	0.0220657	0.00558155	0.0110479	0.0158577	0.634191	0.0108977	0.0284868	0.0365818	0.00936714	1.99629	0.0108938	0.0477088	0.0225799	0.0355294	Module 17
MAG544	p__Bacteroidetes (UID2605)	d__Bacteria;p__Bacteroidota;c__Bacteroidia;o__Bacteroidales;f__Rikenellaceae;g__Alistipes;s__	81.77	1.99	33.33	0.0360821	1.23111	0.399684	0.982891	0.378934	0.0122098	0.0147429	0.0171336	0.197484	0.00120155	0.0743562	0.0146082	0.0297256	0.0201958	0.0238496	1.14595	0.0257457	0.0288445	0.018258	0.0262665	Module 5
MAG375	o__Clostridiales (UID1212)	d__Bacteria;p__Firmicutes_A;c__Clostridia;o__Oscillospirales;f__DTU089;g__UBA737;s__	93.62	0.73	0	0.109858	0.0682855	0.518059	0.0482005	0.142445	0.00097922	0.0180504	0.00140335	0.0112319	0.00187876	0.00999964	0.00673193	1.26378	0.00721679	0.0529998	1.63633	0.0228253	0.0246712	0.00156512	9.98465	Module 12
MAG275	o__Clostridiales (UID1212)	d__Bacteria;p__Firmicutes_A;c__Clostridia;o__Oscillospirales;f__CAG-272;g__;s__	91.11	1.9	0	0.127416	0.0867663	0.170692	0.136025	0.210052	1.05026	0.488009	0.163801	0.175304	0.200035	0.138999	0.029377	0.17874	0.0400135	0.459943	1.20091	1.31264	0.0364984	0.214794	0.155783	Module 2
MAG104	o__Bacteroidales (UID2716)	d__Bacteria;p__Bacteroidota;c__Bacteroidia;o__Bacteroidales;f__Bacteroidaceae;g__Prevotella;s__	84.9	1.48	10	0.00731205	0.00679081	0.00719459	0.00806993	0.00748406	0.00905363	0.0320226	0.0544362	0.0642978	0.0199244	0.0268845	0.76278	0.0202993	0.0112803	0.0144857	1.14056	0.0353408	0.0997147	0.0326587	0.0458215	Module 17
MAG292	k__Bacteria (UID2982)	d__Bacteria;p__Verrucomicrobiota;c__Verrucomicrobiae;o__Verrucomicrobiales;f__Akkermansiaceae;g__Akkermansia;s__Akkermansia muciniphila	96.6	1.36	0	0.00819583	0.00554877	0.00735841	0.00668008	0.00805616	0.0560362	24.389	0.156983	0.0167705	14.3203	0.0604265	0.00392561	6.32724	0.00574626	0.0484111	20.2502	195.283	27.868	42.6047	9.89644	Module 2
MAG515	o__Bacteroidales (UID2657)	d__Bacteria;p__Bacteroidota;c__Bacteroidia;o__Bacteroidales;f__Bacteroidaceae;g__UBA4372;s__	95.04	5.08	4.55	0.00276142	0.00480296	0.00346113	0.00197724	0.00693508	0.0549643	0.0132748	0.0370881	0.00501068	0.00907326	0.0166968	0.0489125	0.0456248	0.0153653	0.00986931	4.09389	0.348557	0.0301536	0.0466541	0.00502577	Module 17
MAG125	o__Clostridiales (UID1212)	d__Bacteria;p__Firmicutes_A;c__Clostridia;o__Oscillospirales;f__DTU089;g__UBA6857;s__	97.63	0.34	0	0.00705733	0.0111119	0.0109602	0.0101467	0.00799378	0.000335974	0.00652002	0.00134098	0.0070082	0.00249515	5.00291	0.0044363	0.0217659	0.00335739	0.0337944	6.46464	0.0101989	1.82446	0.00864206	1.74296	Module 17
MAG186	k__Bacteria (UID2329)	d__Bacteria;p__Firmicutes;c__Bacilli;o__RF39;f__UBA660;g__CAG-822;s__	91.57	3.93	0	0.0237646	0.0116386	0.0132389	0.0096846	0.00664267	0.00717076	0.00341977	0.00350495	0.00286532	0.00215932	0.0389377	0.0106146	6.49606	0.0257528	0.0125009	35.1054	0.022425	0.044545	0.00540114	50.8667	Module 12
MAG201	f__Lachnospiraceae (UID1286)	d__Bacteria;p__Firmicutes_A;c__Clostridia;o__Lachnospirales;f__Lachnospiraceae;g__Agathobacter;s__	97.02	1.03	33.33	0.105926	0.0789213	0.110628	0.068634	0.0821208	0.293222	0.192443	0.264366	0.288458	0.236257	0.609141	0.214225	0.524723	2.51523	0.266426	6.67071	0.195817	0.629143	0.198083	0.890177	Module 17
MAG369	k__Bacteria (UID2329)	d__Bacteria;p__Firmicutes;c__Bacilli;o__RF39;f__UBA660;g__CAG-914;s__	87.08	0	0	0.0440072	0.0247404	0.0194389	0.0267634	0.00996952	0.000897991	0.00138969	0.000512451	0.00249693	0.015493	0.0197171	0.0113472	1.20885	0.00426374	1.57169	3.77978	0.00435591	0.0150722	0.000388508	0.00905472	Module 17
MAG245	o__Clostridiales (UID1212)	d__Bacteria;p__Firmicutes_A;c__Clostridia;o__Oscillospirales;f__DTU089;g__;s__	98.49	0.67	0	0.0139313	0.0131217	0.016203	0.0151252	0.0090014	0.000388092	0.00375489	0.000652465	0.0069851	0.00178529	0.288592	0.00188374	3.05854	0.00359743	0.0111786	3.90971	0.00628746	0.00785881	0.00573034	0.00219621	Module 17
MAG301	k__Bacteria (UID2569)	d__Bacteria;p__Bacteroidota;c__Bacteroidia;o__Bacteroidales;f__P3;g__P3;s__P3 sp2	91.67	1.08	50	0.0130093	0.0103797	0.0132399	0.00689766	0.0182836	0.0190416	0.0247018	0.0067823	0.0245057	0.00231735	0.013775	0.0123013	0.728565	0.00709856	0.00717831	4.36683	0.0286597	0.0190723	0.0210242	0.00417784	Module 17
MAG24	o__Clostridiales (UID1212)	d__Bacteria;p__Firmicutes_A;c__Clostridia;o__Oscillospirales;f__DTU089;g__UBA737;s__	92.62	0	0	0.115993	0.122131	0.138681	0.0791341	0.057168	0.000947867	0.0376906	0.00366955	9.58968	0.0129875	0.0191408	0.0199009	0.0427009	0.0149274	1.46281	6.61299	0.06109	0.0140931	0.00593262	0.279128	Module 8
MAG638	f__Lachnospiraceae (UID1255)	d__Bacteria;p__Firmicutes_A;c__Clostridia;o__Lachnospirales;f__Lachnospiraceae;g__14-2;s__	96.55	1.15	0	0.00812235	0.00464577	0.00856559	0.00361127	0.00644369	0.00650402	0.257665	0.00518353	0.00920787	0.0424519	1.3425	0.0388212	0.266668	0.110659	0.175477	11.6235	0.187496	0.618132	0.198481	0.0212942	Module 17
MAG304	o__Clostridiales (UID1212)	d__Bacteria;p__Firmicutes_A;c__Clostridia;o__Oscillospirales;f__Oscillospiraceae;g__;s__	95.92	1.06	0	0.00740871	0.00949185	0.0133932	0.00877675	0.00690198	0.0432717	0.0196335	0.00275493	0.0106676	0.00179807	0.0645914	0.00322766	0.0933794	0.0651355	0.0166077	0.050166	1.20196	0.167901	0.00200706	0.0997785	Module 2
MAG256	o__Clostridiales (UID1212)	d__Bacteria;p__Firmicutes_A;c__Clostridia;o__Oscillospirales;f__Oscillospiraceae;g__Intestinimonas;s__	80.27	2.82	22.22	0.00825243	0.0152158	0.0127457	0.0118111	0.0118944	0.0148712	0.000770564	0.0407347	0.0162603	0.297196	0.00605286	0.00420943	0.0553024	0.0111732	0.00790724	0.216261	1.38965	0.0529417	0.394557	0.15365	Module 2
MAG594	o__Clostridiales (UID1212)	d__Bacteria;p__Firmicutes_A;c__Clostridia;o__CAG-41;f__UBA1381;g__CAG-41;s__	94.97	9.17	100	0.002161	0.00317938	0.00415968	0.00282586	0.00279341	0.0018805	0.000369294	0.0229602	0.1332	0.0101046	0.0013692	0.000277549	0.598133	0.000604697	0.0887954	0.0993447	6.58742	0.00158635	0.271209	0.783164	Module 2
MAG461	o__Clostridiales (UID1212)	d__Bacteria;p__Firmicutes_A;c__Clostridia;o__Lachnospirales;f__UBA1390;g__;s__	94.69	4.25	12.5	0.162326	0.236619	0.302396	0.0695363	0.242694	0.00235662	1.08841	0.0329597	1.03185	0.00925778	0.14739	0.123436	0.394801	0.137431	0.195647	0.164852	1.47878	1.53163	0.0557659	0.608007	Module 2
MAG474	f__Lachnospiraceae (UID1286)	d__Bacteria;p__Firmicutes_A;c__Clostridia;o__Lachnospirales;f__Lachnospiraceae;g__Roseburia;s__	98.96	2.98	0	0.00301448	0.00195386	0.00423272	0.00280431	0.00307052	0.00381345	0.00192682	0.00190033	0.00376433	0.00357968	0.0791023	0.00139919	0.0202668	0.001787	0.00263368	0.00704628	1.66283	0.205436	0.0210394	0.0548401	Module 2
MAG460	o__Clostridiales (UID1212)	d__Bacteria;p__Firmicutes_A;c__Clostridia;o__Lachnospirales;f__Lachnospiraceae;g__Eubacterium_E;s__	93.18	0.56	100	0.0122994	0.00510746	0.00506939	0.00478709	0.00600053	0.0465041	0.0144287	0.0988538	0.00529837	0.0816728	0.0092875	0.0125617	0.0679446	0.0124717	0.012493	0.0233266	1.21249	0.046646	0.00895167	0.0057354	Module 2
MAG373	g__Mycoplasma (UID2415)	d__Bacteria;p__Firmicutes;c__Bacilli;o__Mycoplasmatales;f__Mycoplasmataceae_B;g__UBA710;s__	98.87	2.13	75	0.500811	0.692978	1.07832	0.947079	0.49655	3.04041	0.00351799	0.2143	1.03493	0.105816	0.104191	0.11935	4.66757	1.5491	0.809404	1.87117	27.0968	0.00267452	0.00483645	0.00770258	Module 2
MAG418	o__Clostridiales (UID1212)	d__Bacteria;p__Firmicutes_A;c__Clostridia;o__Oscillospirales;f__Oscillospiraceae;g__CAG-110;s__	99.11	0.67	50	0.0599541	0.0602463	0.0614733	0.0562514	0.0507314	0.401931	0.0604947	5.37114	0.116782	30.5946	0.483287	0.0724865	4.96001	0.3509	0.123159	0.901155	23.2969	1.2607	2.535	0.549785	Module 7
MAG648	c__Clostridia (UID1118)	d__Bacteria;p__Firmicutes_A;c__Clostridia;o__4C28d-15;f__CAG-727;g__UBA7597;s__	95.16	0	0	0.0479834	0.0313083	0.0433364	0.0286211	0.0273633	0.13541	0.031072	0.388284	0.0757722	0.050454	0.0895697	0.0295345	0.0362806	0.0428933	0.0397394	1.51924	15.8147	0.0594618	0.165542	0.124216	Module 2
MAG91	o__Clostridiales (UID1226)	d__Bacteria;p__Firmicutes_A;c__Clostridia;o__Lachnospirales;f__Lachnospiraceae;g__UBA1066;s__	94.92	0.63	0	0.00314646	0.00206691	0.00206901	0.00358043	0.00467575	0.0624145	0.021218	0.0593936	0.00255121	0.0233651	0.324775	0.790532	1.053	0.0184293	0.330014	0.0233604	13.4722	0.257477	0.140331	0.0410922	Module 2
MAG588	o__Clostridiales (UID1212)	d__Bacteria;p__Firmicutes_A;c__Clostridia;o__Oscillospirales;f__DTU089;g__Ruminococcus_E;s__GCA_002368625.1	99.33	0	0	0.0725977	0.0816234	0.027473	0.0131415	0.0141231	1.07531	0.0395718	0.518762	0.0203723	0.126243	0.020392	0.00439189	0.347852	2.30433	0.902689	3.6572	11.982	0.0643171	0.105298	0.045769	Module 2
MAG267	o__Clostridiales (UID1212)	d__Bacteria;p__Firmicutes_A;c__Clostridia;o__Oscillospirales;f__Oscillospiraceae;g__Flavonifractor;s__	98.32	0.67	0	0.0127039	0.0154377	0.0173512	0.0180478	0.0152794	0.16121	0.030105	0.0310625	0.129075	0.371754	0.0223603	0.0229835	0.0979121	0.0934875	0.0205498	0.0541731	10.3719	0.200792	0.259687	0.108548	Module 2
MAG45	o__Clostridiales (UID1212)	d__Bacteria;p__Firmicutes_A;c__Clostridia;o__Oscillospirales;f__DTU089;g__UBA1417;s__UBA1417 sp1	95.3	0	0	0.0145997	0.00998722	0.0104097	0.0105854	0.00730295	9.30382	0.0236056	4.07718	0.022943	0.134975	0.0391675	0.00800397	0.139152	0.0414803	0.323758	0.178394	7.43394	0.118982	0.725041	0.0592962	Module 16
MAG607	o__Clostridiales (UID1212)	d__Bacteria;p__Firmicutes_A;c__Clostridia;o__Oscillospirales;f__CAG-272;g__;s__	93.74	2.35	0	0.0257658	0.0276408	0.0260934	0.0286633	0.0226589	0.0555672	0.076861	0.150035	0.28794	0.275139	0.158295	0.0412324	0.142788	0.117368	0.110083	0.705769	2.03923	0.652719	0.176322	0.141402	Module 2
MAG381	f__Lachnospiraceae (UID1255)	d__Bacteria;p__Firmicutes_A;c__Clostridia;o__Lachnospirales;f__Lachnospiraceae;g__CAG-791;s__GCA_002394525.1	91.48	0.4	0	0.0371249	0.00462873	0.00605078	0.00767601	0.0274505	2.52573	0.00889081	1.48343	0.00701503	0.474172	0.0569392	0.0284318	0.0655312	0.0216863	0.1452	0.0716178	4.13771	0.212223	0.0108309	0.0261151	Module 2
MAG360	o__Clostridiales (UID1212)	d__Bacteria;p__Firmicutes_A;c__Clostridia;o__Oscillospirales;f__DTU089;g__Ruminococcus_E;s__	98.66	0.34	0	0.00681775	0.00407583	0.00484727	0.00328865	0.0048192	0.0162486	0.452715	0.00758058	0.00351542	0.019875	0.00387635	0.00246374	0.0433385	0.0142508	0.0069783	2.03065	7.12392	0.0580202	3.32884	0.0720501	Module 2
MAG16	c__Clostridia (UID1118)	d__Bacteria;p__Firmicutes_A;c__Clostridia;o__Christensenellales;f__;g__;s__	87.1	0.81	0	0.0234446	0.024501	0.0273356	0.0234611	0.0172793	0.000256517	0.00225008	0.00258248	0.00816688	0.0388593	0.00171607	0.0202487	0.0170732	0.00405342	0.95089	0.151768	5.69021	0.00300768	0.00191052	0.00457173	Module 2
MAG93	f__Lachnospiraceae (UID1256)	d__Bacteria;p__Firmicutes_A;c__Clostridia;o__Lachnospirales;f__Lachnospiraceae;g__Ruminococcus_B;s__	94.74	0	0	0.0173808	0.0108152	0.015751	0.0136476	0.0139027	0.328865	0.0699364	0.0350531	0.0838186	2.36999	0.133745	0.0281861	0.0714836	0.0511555	0.0703855	0.056802	16.9882	0.375554	3.37506	0.0397959	Module 2
MAG603	k__Bacteria (UID2372)	d__Bacteria;p__Firmicutes;c__Bacilli;o__Erysipelotrichales;f__Erysipelotrichaceae;g__Solobacterium;s__	92.22	8.31	14.29	0.00718765	0.00259944	0.00302055	0.00353407	0.0105891	0.099563	0.0201218	0.0821461	0.00101478	0.0851301	0.0144075	0.0144599	0.0835514	0.00493492	0.0109524	0.0126322	1.16752	0.027375	0.0484563	0.0164326	Module 2
MAG519	o__Clostridiales (UID1212)	d__Bacteria;p__Firmicutes_A;c__Clostridia;o__CAG-41;f__;g__;s__	96.64	0.22	0	0.0100489	0.0123286	0.015918	0.00739481	0.00636183	4.39727e-05	0.000386763	0.000654658	0.00208929	0.00102075	0.00281651	0.000441271	0.0183553	0.00159017	0.0249133	0.0157363	2.7951	0.00157934	0.181882	0.00900285	Module 2
MAG576	k__Bacteria (UID2372)	d__Bacteria;p__Firmicutes;c__Bacilli;o__Erysipelotrichales;f__Erysipelotrichaceae;g__Solobacterium;s__	99.05	1.27	0	0.00498934	0.00406455	0.00216932	0.00391358	0.00846744	0.132264	0.0125466	0.00928005	0.000953083	0.0196256	0.00596284	0.00435034	0.0102717	0.00218044	0.00358487	0.00548165	3.23917	0.0811666	0.0108085	0.00624999	Module 2
MAG383	o__Clostridiales (UID1212)	d__Bacteria;p__Firmicutes_A;c__Clostridia;o__Oscillospirales;f__Ruminococcaceae;g__;s__	95.13	1.51	100	0.00317953	0.00274396	0.00531486	0.00311341	0.00241752	0.0098263	0.0090456	0.041687	0.00789949	0.0243379	0.570763	0.00220147	0.0352396	0.0127945	0.00715789	0.187424	1.42813	0.322503	0.0119157	0.0106898	Module 2
MAG325	p__Euryarchaeota (UID3)	d__Archaea;p__Euryarchaeota;c__Methanobacteria;o__Methanobacteriales;f__Methanobacteriaceae;g__Methanobrevibacter_A;s__GCF_001477655.1	97.6	0.8	0	0.0206391	0.00369631	0.004698	0.0111985	0.0105547	0.296744	0.0207855	1.15638	0.0476398	0.109101	0.0294883	0.0894957	0.175465	0.576067	0.109706	0.811669	18.2471	0.767995	0.786226	0.911491	Module 2
MAG372	o__Clostridiales (UID1120)	d__Bacteria;p__Firmicutes_A;c__Clostridia;o__Peptostreptococcales;f__Anaerovoracaceae;g__Mogibacterium;s__	87.94	2.13	66.67	0.0191278	0.00322833	0.00769237	0.00723326	0.0057052	0.468095	0.0426656	0.469792	0.00741835	0.398791	0.0415071	0.161398	1.455	0.64727	0.249499	0.0852288	4.60795	0.00660774	0.0943657	0.150943	Module 2
MAG234	o__Clostridiales (UID1212)	d__Bacteria;p__Firmicutes_A;c__Clostridia;o__Oscillospirales;f__DTU089;g__Ruminococcus_E;s__GCA_002350785.1	98.43	0.67	0	0.00578664	0.00476571	0.00705565	0.00574677	0.00541436	0.00424655	0.0034289	0.00801321	0.00485511	0.00436541	0.00229828	0.000145388	0.369985	0.138113	4.28785	12.7478	8.06853	0.00260881	0.0175003	0.0143561	Module 17
MAG277	o__Clostridiales (UID1120)	d__Bacteria;p__Firmicutes_A;c__Clostridia;o__Peptostreptococcales;f__Anaerovoracaceae;g__Mogibacterium;s__	94.33	1.42	0	0.0279475	0.00477792	0.0147552	0.0104708	0.00798023	0.043071	0.0402097	0.157931	0.00730322	0.0535984	0.18513	0.0134946	0.0711158	0.0204105	0.0732364	0.133182	3.66727	0.00369142	0.0357211	0.0487013	Module 2
MAG581	p__Euryarchaeota (UID3)	d__Archaea;p__Euryarchaeota;c__Methanobacteria;o__Methanobacteriales;f__Methanobacteriaceae;g__Methanobrevibacter;s__	99.2	1.6	50	0.00998416	0.00742848	0.00221692	0.00417321	0.00451887	0.0179698	0.283104	0.02522	0.0429652	0.223795	0.223316	0.0386165	0.163537	0.0858661	0.032724	0.0175121	5.29432	0.123097	0.0195334	0.0775379	Module 2
MAG332	k__Bacteria (UID2329)	d__Bacteria;p__Firmicutes;c__Bacilli;o__RFN20;f__UBA1709;g__;s__	97.19	3.37	25	0.0827327	0.0246132	0.0214239	0.0299354	0.0157221	0.000318412	0.117548	0.0374754	0.148728	0.000900206	0.0626855	0.0267782	0.387621	0.559335	0.047727	2.13711	3.29141	0.221154	0.573377	0.832892	Module 2
MAG68	k__Bacteria (UID2372)	d__Bacteria;p__Firmicutes;c__Bacilli;o__Erysipelotrichales;f__Erysipelotrichaceae;g__Holdemania;s__GCF_900120005.1	87.86	2.7	0	0.00112245	0.000555823	0.00102944	0.00071349	0.000695047	0.0951737	0.00236734	0.0153616	0.00529493	0.994378	0.00719506	0.00034589	0.203962	0.257922	0.0182134	0.00662852	1.17619	0.210656	2.14705	0.893663	Module 14
MAG346	f__Lachnospiraceae (UID1256)	d__Bacteria;p__Firmicutes_A;c__Clostridia;o__Lachnospirales;f__Lachnospiraceae;g__Ruminococcus_B;s__	94.64	0	0	0.00564669	0.00381653	0.00513118	0.00456034	0.00395172	0.00874163	0.0107486	0.00509306	0.00812823	0.0376346	0.0277682	0.00416618	0.0243099	0.00758254	0.0112749	0.00795094	5.10051	0.0425362	1.75548	0.0421426	Module 2
MAG303	o__Clostridiales (UID1212)	d__Bacteria;p__Firmicutes_A;c__Clostridia;o__Oscillospirales;f__DTU089;g__UBA6857;s__	95.24	0.84	50	0.0382126	0.0355234	0.0688177	0.0742798	0.0256488	0.000497061	0.00537466	0.0167536	0.0377129	0.000735185	0.0188591	0.0273429	0.0750754	0.278876	0.887727	0.0192444	0.00267979	1.69633	0.00237227	0.0243577	Module 11
MAG177	o__Clostridiales (UID1212)	d__Bacteria;p__Firmicutes_A;c__Clostridia;o__Oscillospirales;f__Butyricicoccaceae;g__Butyricicoccus;s__	97.74	1.23	0	0.0440319	0.0497323	0.0705794	0.0586327	0.066829	0.240612	0.527703	0.0326184	0.328967	0.0696114	0.787355	0.143703	0.786437	0.221194	0.135121	0.556076	2.78111	5.70672	0.258689	1.65737	Module 11
MAG199	k__Bacteria (UID2329)	d__Bacteria;p__Firmicutes;c__Bacilli;o__RF39;f__UBA660;g__CAG-1000;s__	91.57	0.56	0	0.0884382	0.140372	0.0280041	0.0863256	0.0248525	0.0210488	0.00234476	0.00457808	0.0130133	0.0101579	0.0381796	0.0345766	0.127504	0.0184386	0.0210671	0.0890536	0.00608444	20.209	0.00773423	0.0333658	Module 11
MAG153	o__Clostridiales (UID1212)	d__Bacteria;p__Firmicutes_A;c__Clostridia;o__Lachnospirales;f__Lachnospiraceae;g__CAG-303;s__	97.99	3.36	0	0.0989212	0.0526706	0.064706	0.0618628	0.0839267	0.150873	0.290547	0.232112	5.8898	0.589741	1.1915	0.0881561	0.495824	3.21135	0.73525	0.27038	0.511796	10.2495	0.408374	0.244038	Module 11
MAG300	o__Clostridiales (UID1212)	d__Bacteria;p__Firmicutes_A;c__Clostridia;o__Oscillospirales;f__Oscillospiraceae;g__CAG-110;s__	95.86	2.75	20	0.00746304	0.00999438	0.0120026	0.00818172	0.00624259	0.0109632	0.0169217	0.0136684	0.0104197	0.053032	1.55049	0.00607094	0.105972	0.00644866	0.0192773	0.0410277	0.119413	4.07855	0.0160374	0.0630322	Module 11
MAG477	o__Clostridiales (UID1226)	d__Bacteria;p__Firmicutes_A;c__Clostridia;o__Lachnospirales;f__Lachnospiraceae;g__Clostridium_Q;s__	90.21	4.37	33.33	0.0278973	0.0259595	0.0273067	0.0213672	0.0199585	0.0359179	0.0934635	0.0429511	0.0999276	0.178361	0.281017	0.0700114	0.651597	1.72418	0.213811	0.244174	0.073005	2.76302	0.185043	0.151463	Module 11
MAG652	o__Clostridiales (UID1212)	d__Bacteria;p__Firmicutes_A;c__Clostridia;o__4C28d-15;f__CAG-727;g__;s__	90.49	0.67	0	0.0114497	0.00898634	0.0208605	0.00691472	0.0173868	0.0476143	0.0416328	0.297478	0.667458	0.413643	0.23818	0.204327	0.194712	1.2411	0.039095	0.1575	0.178422	1.7714	0.0347102	0.603543	Module 11
MAG120	o__Clostridiales (UID1226)	d__Bacteria;p__Firmicutes_A;c__Clostridia;o__Lachnospirales;f__Lachnospiraceae;g__CAG-81;s__	96.2	0	0	0.00720487	0.00752252	0.0105879	0.00759435	0.00756763	0.00351481	0.0208097	0.00653548	0.0259728	0.0163223	0.06329	0.0134746	0.0284961	0.0646566	0.0165001	0.422692	0.0620928	5.00682	0.120004	0.511951	Module 11
MAG66	o__Clostridiales (UID1226)	d__Bacteria;p__Firmicutes_A;c__Clostridia;o__Lachnospirales;f__Lachnospiraceae;g__;s__	85.44	1.27	0	0.0101884	0.00615512	0.0103014	0.0069453	0.0114038	0.00586673	3.08681	0.657207	0.048197	0.109285	0.890881	1.95474	2.52294	0.0405861	6.46619	0.0325895	0.0193073	2.46442	0.0150887	0.11854	Module 4
MAG356	f__Lachnospiraceae (UID1286)	d__Bacteria;p__Firmicutes_A;c__Clostridia;o__Lachnospirales;f__Lachnospiraceae;g__Roseburia;s__	97.1	0.72	0	0.00826956	0.0049258	0.0109835	0.00585833	0.00758461	0.00435181	0.0879767	0.00508004	0.034372	0.074859	0.356526	0.0064555	0.0230817	0.0182352	0.0198802	0.0369786	0.030561	19.879	0.0304082	0.0626145	Module 11
MAG264	p__Bacteroidetes (UID2605)	d__Bacteria;p__Bacteroidota;c__Bacteroidia;o__Bacteroidales;f__Rikenellaceae;g__Alistipes;s__	95.75	0.48	0	0.120402	0.391346	0.524529	0.261702	0.348917	0.000408447	0.0351595	0.0465202	0.259574	0.000361714	0.283654	0.258742	0.306687	0.514028	1.54878	0.196966	0.000434237	3.20832	0.000272969	0.510634	Module 11
MAG500	f__Lachnospiraceae (UID1255)	d__Bacteria;p__Firmicutes_A;c__Clostridia;o__Lachnospirales;f__Lachnospiraceae;g__CAG-24;s__	98.16	2.78	0	0.0194329	0.0164044	0.0231265	0.0134624	0.0181721	0.00607387	0.019303	0.00789087	0.0224949	1.4134	0.0863522	3.18886	0.640383	0.0125985	0.0993177	0.0480461	0.0102486	3.22073	0.148156	0.293076	Module 19
MAG675	o__Clostridiales (UID1212)	d__Bacteria;p__Firmicutes_A;c__Clostridia;o__Oscillospirales;f__DTU089;g__UBA1417;s__	87.92	4.03	18.18	0.0212226	0.0232284	0.0319546	0.0222226	0.0227318	0.00565977	0.0248865	0.0159699	0.306437	1.63371	0.479293	0.0322214	1.65154	1.11762	0.0998187	0.147007	0.273377	2.15782	0.944054	0.611578	Module 11
MAG112	o__Clostridiales (UID1212)	d__Bacteria;p__Firmicutes_A;c__Clostridia;o__Christensenellales;f__CAG-74;g__UBA11524;s__	97.99	2.35	0	0.045587	0.0553318	0.104664	0.0656617	0.0717628	0.00541606	4.41095	0.00961968	2.51547	0.418692	1.70657	0.0374932	0.409182	0.335126	0.144988	2.16672	22.496	23.8759	0.0070217	0.0219034	Module 2
MAG17	k__Bacteria (UID2329)	d__Bacteria;p__Firmicutes;c__Bacilli;o__RF39;f__UBA660;g__;s__	90.45	2.25	0	0.034116	0.0145225	0.013014	0.020482	0.00890375	0.000327932	0.00138247	0.000145759	0.00122903	0.137452	0.0136679	0.0136349	0.0672567	0.00830453	0.00814578	0.0104421	0.00729353	12.707	0.00491332	0.0278084	Module 11
MAG450	o__Clostridiales (UID1226)	d__Bacteria;p__Firmicutes_A;c__Clostridia;o__Lachnospirales;f__Lachnospiraceae;g__Tyzzerella;s__	95.85	1.74	25	0.0747849	0.0382109	0.0552816	0.0624389	0.0512343	0.485589	3.00621	0.0969751	1.01685	15.5657	5.79784	0.186513	0.621374	0.32056	2.2201	0.862359	2.70863	5.40612	0.91788	0.657736	Module 7
MAG564	k__Bacteria (UID2329)	d__Bacteria;p__Firmicutes_A;c__Clostridia;o__4C28d-15;f__UBA1242;g__UBA5893;s__	93.26	3.37	0	0.0302109	0.0205497	0.0390512	0.0268424	0.0298685	0.0163607	0.0183906	0.0480361	0.00564231	0.0794312	0.00961682	0.00288689	0.0112014	0.0118925	0.0153805	0.0177572	0.125516	1.69502	0.0227264	0.0139773	Module 11
MAG589	o__Clostridiales (UID1212)	d__Bacteria;p__Firmicutes_A;c__Clostridia;o__Oscillospirales;f__Oscillospiraceae;g__CAG-110;s__	81.66	0.69	50	0.0304456	0.0244743	0.0321725	0.0247933	0.0267389	0.340839	0.0199408	8.2144	0.0625204	52.6128	0.872637	0.276597	11.3384	0.042027	5.05076	10.7262	0.467688	24.0255	6.29558	0.913521	Module 7
MAG342	o__Clostridiales (UID1226)	d__Bacteria;p__Firmicutes_A;c__Clostridia;o__Lachnospirales;f__Lachnospiraceae;g__UBA9502;s__	87.97	0	0	0.0111149	0.00343759	0.00568004	0.00602135	0.00422665	0.0244122	1.08737	0.0507685	0.0748938	0.0590538	1.22691	0.40451	0.812503	3.05203	0.0991709	0.202814	0.0440284	4.60932	0.205359	0.0808357	Module 11
MAG158	o__Clostridiales (UID1212)	d__Bacteria;p__Firmicutes_A;c__Clostridia;o__Oscillospirales;f__Ruminococcaceae;g__;s__	95.3	0.67	0	0.00530636	0.00329425	0.0036855	0.00318225	0.00449722	0.0094794	0.00769457	0.00180853	0.00629138	0.00489726	0.0155858	0.00328432	0.479099	0.00721654	0.00570973	0.0117804	0.0111035	2.73779	0.0158559	0.14113	Module 11
MAG456	o__Clostridiales (UID1212)	d__Bacteria;p__Firmicutes_A;c__Clostridia;o__Lachnospirales;f__Lachnospiraceae;g__Anaerostipes;s__Anaerostipes hadrus	86.79	4.24	21.43	0.00850103	0.00541779	0.00823051	0.00593366	0.00508228	0.0419992	0.0212513	0.0323475	0.0249828	0.0418796	0.0371263	0.0112571	0.0585745	0.0319155	0.0311234	0.132886	0.694321	0.0315871	5.03689	0.0437284	Module 14
MAG458	o__Clostridiales (UID1212)	d__Bacteria;p__Firmicutes_A;c__Clostridia;o__Oscillospirales;f__Ruminococcaceae;g__Subdoligranulum;s__UBA9091	96.47	1.36	50	0.00577928	0.00484431	0.00657362	0.00562229	0.00532905	0.0102944	0.00318079	0.00912638	0.0235402	0.0173043	0.018095	0.00247624	0.00671898	0.00615505	0.00596861	0.0130868	0.0197613	0.0656043	3.43665	0.00365048	Module 14
MAG180	p__Firmicutes (UID1022)	d__Bacteria;p__Firmicutes_C;c__Negativicutes;o__Veillonellales;f__Dialisteraceae;g__Dialister;s__Dialister succinatiphilus	99.37	0.63	100	0.00981397	0.00834061	0.00776977	0.006915	0.00575938	0.0033292	0.00765171	0.00281847	0.00413412	0.00370559	0.00729264	0.00289127	0.00523533	0.00599888	0.00691722	0.010266	2.63912	0.00735568	5.931	0.00447325	Module 14
MAG445	k__Bacteria (UID2372)	d__Bacteria;p__Firmicutes;c__Bacilli;o__Erysipelotrichales;f__Erysipelotrichaceae;g__Traorella;s__	100	0	0	0.00799869	0.00393933	0.00376233	0.00626926	0.00349533	0.00485836	0.0141903	0.0138507	0.00463139	0.0112433	0.0410333	0.00267427	0.0245752	0.0142039	0.00825138	0.0137271	0.0404193	0.0270965	12.6361	0.00303254	Module 14
MAG34	f__Lachnospiraceae (UID1255)	d__Bacteria;p__Firmicutes_A;c__Clostridia;o__Lachnospirales;f__Lachnospiraceae;g__CAG-791;s__	92.91	8.06	9.8	0.0580032	0.0247824	0.0192188	0.0306046	0.0434271	1.11971	0.203812	1.0266	0.0366181	1.69707	0.289509	0.149325	0.399676	0.305969	0.39953	0.153705	2.46116	0.142141	2.76569	0.179832	Module 14
MAG67	o__Bacteroidales (UID2617)	d__Bacteria;p__Bacteroidota;c__Bacteroidia;o__Bacteroidales;f__Muribaculaceae;g__Homeothermus;s__GCA_002492595.1	96.79	1.64	0	0.0834065	0.0380495	0.0431256	0.0389957	0.0366545	1.06112	0.0925455	1.41977	0.134314	1.07742	0.0894453	0.0759224	0.360761	0.302907	0.132721	0.222411	2.00039	0.699207	7.12649	0.624614	Module 14
MAG110	k__Bacteria (UID2565)	d__Bacteria;p__Proteobacteria;c__Alphaproteobacteria;o__RF32;f__CAG-239;g__CAG-495;s__GCA_001917125.1	95.7	0	0	0.00484549	0.00275467	0.00819065	0.00397293	0.00417009	0.00104727	0	0.000474916	9.03348e-05	0.000529947	5.99534e-05	3.511e-05	0.000338315	0.000341569	0.000136826	0.109623	0.0151612	0.358941	3.62603	0.348778	Module 14
MAG141	f__Enterobacteriaceae (UID5162)	d__Bacteria;p__Proteobacteria;c__Gammaproteobacteria;o__Enterobacterales;f__Enterobacteriaceae;g__Escherichia;s__Escherichia coli	95.73	1.36	50	0.0108222	0.108546	0.00457449	0.0136582	0.00737583	0.140526	0.824357	0.0111331	0.0153092	0.597674	0.0175893	0.0208316	0.740015	0.00781192	0.00388118	0.0088213	2.03621	0.214967	2.51841	0.00480881	Module 14
MAG610	o__Clostridiales (UID1212)	d__Bacteria;p__Firmicutes_A;c__Clostridia;o__Oscillospirales;f__Ruminococcaceae;g__Faecalibacterium;s__	93.21	0.76	50	0.00687108	0.00690654	0.00797547	0.00808489	0.00641173	0.0620412	0.0081908	0.00980875	0.0127382	0.0255414	0.00982931	0.00573887	0.0349407	0.00740072	0.010179	0.265235	0.464304	0.0484569	8.57963	0.0684658	Module 14
MAG453	o__Clostridiales (UID1212)	d__Bacteria;p__Firmicutes_A;c__Clostridia;o__Oscillospirales;f__Oscillospiraceae;g__CAG-103;s__	86.02	0.34	0	0.055878	0.0539865	0.0739455	0.046431	0.0532876	0.0347463	0.0541669	0.0398767	0.0813635	1.14654	0.0601267	0.0336535	0.138974	0.0697382	0.0597752	0.234981	0.137157	0.176735	2.55638	0.116535	Module 14
MAG154	f__Bifidobacteriaceae (UID1462)	d__Bacteria;p__Actinobacteriota;c__Actinobacteria;o__Actinomycetales;f__Bifidobacteriaceae;g__Bifidobacterium;s__Bifidobacterium merycicum	99.77	0.63	0	0.00375652	0.00233248	0.00198435	0.00371569	0.00756233	0.00365258	0.00284693	0.00358093	0.00405169	0.00605221	0.00559028	0.00116897	0.00313667	0.00210848	0.0028905	0.00176199	0.0474134	0.00908787	39.7451	0.00130649	Module 14
MAG376	o__Clostridiales (UID1212)	d__Bacteria;p__Firmicutes_A;c__Clostridia;o__Oscillospirales;f__Oscillospiraceae;g__CAG-110;s__	98.77	0.67	0	0.0174914	0.0171277	0.0150696	0.0158786	0.0176546	0.0949707	0.00463052	0.122878	0.0239877	0.0551329	0.0237075	0.00599752	0.0508232	0.00570919	0.0235838	0.025003	1.67328	0.0172339	10.1675	0.0568459	Module 14
MAG679	g__Mycoplasma (UID2415)	d__Bacteria;p__Firmicutes;c__Bacilli;o__Mycoplasmatales;f__Mycoplasmataceae_B;g__UBA710;s__	98.87	0.38	100	1.25599	0.818674	1.17839	1.635	0.837729	2.41629	0.00551476	1.46095	2.33436	1.28962	0.0604933	0.179781	5.11594	3.4178	0.243038	0.614463	0.785101	0.000330528	7.48106	0.0568535	Module 14
MAG536	k__Bacteria (UID2569)	d__Bacteria;p__Bacteroidota;c__Bacteroidia;o__Bacteroidales;f__Marinifilaceae;g__Butyricimonas;s__Butyricimonas virosa	97.85	0.02	0	0.00149132	0.00182244	0.00266075	0.00241253	0.00239013	0.322061	0.00141514	0.000976048	0.00210794	0.00145681	0.238901	0.000386528	0.567919	0.132642	0.0264003	0.265251	0.752389	0.405461	0.5749	1.54671	Module 12
MAG31	p__Bacteroidetes (UID2605)	d__Bacteria;p__Bacteroidota;c__Bacteroidia;o__Bacteroidales;f__Rikenellaceae;g__Alistipes;s__	97.6	0	0	0.0556759	0.0291967	0.19917	0.0681761	0.0487965	0.00512179	0.101072	0.0679481	2.85891	0.00555192	0.0565629	0.145371	0.0429656	1.47828	0.6011	0.109069	0.00814367	0.00516943	0.00147065	1.39828	Module 8
MAG539	o__Bacteroidales (UID2657)	d__Bacteria;p__Bacteroidota;c__Bacteroidia;o__Bacteroidales;f__Bacteroidaceae;g__F0040;s__	96.07	1.64	0	0.206208	0.191416	0.311208	0.214688	0.227431	0.1056	0.10966	0.0480846	0.285894	0.0326261	0.0319399	0.0344252	0.989867	0.0905085	0.406576	0.0496948	0.901173	0.533516	0.326699	30.3889	Module 12
MAG284	f__Bifidobacteriaceae (UID1460)	d__Bacteria;p__Actinobacteriota;c__Actinobacteria;o__Actinomycetales;f__Bifidobacteriaceae;g__Bifidobacterium;s__Bifidobacterium pseudolongum_A	99.56	0	0	0.00186147	0.00754287	0.00446401	0.00345577	0.00907513	0.178622	0.229534	17.9201	0.408667	47.8129	2.8301	0.133571	0.588204	0.625363	1.31169	12.9722	12.0828	2.62385	7.59624	154.23	Module 12
MAG435	o__Clostridiales (UID1212)	d__Bacteria;p__Firmicutes_A;c__Clostridia;o__Oscillospirales;f__DTU089;g__;s__	84.73	2.68	16.67	0.0079252	0.00648887	0.00833238	0.0057413	0.00413781	0.0368614	0.0182866	0.00614084	0.00652996	0.00525866	0.0128346	0.0104948	0.0197652	0.00894499	0.0146863	0.00981146	0.0158476	0.0884853	0.029738	1.18774	Module 12
MAG29	k__Bacteria (UID203)	d__Bacteria;p__Firmicutes_A;c__Clostridia;o__Lachnospirales;f__Lachnospiraceae;g__KLE1615;s__KLE1615 sp1	85.14	7.43	12.24	0.0105768	0.00809261	0.0121433	0.00621099	0.00731846	0.04544	0.0300528	0.00713421	0.0100288	0.0370985	0.240567	0.0204182	0.745183	0.113637	0.0281682	0.670906	0.195146	0.0426578	0.659867	0.903797	Module 12
MAG12	p__Bacteroidetes (UID2605)	d__Bacteria;p__Bacteroidota;c__Bacteroidia;o__Bacteroidales;f__Rikenellaceae;g__;s__	98.08	0.72	0	0.688889	0.33801	0.188973	0.831789	0.0876	0.0134232	21.444	0.30129	12.8764	0.0270807	0.895681	4.86903	0.00469683	0.0654592	13.3925	2.81424	0.00540875	0.00444633	0.00327849	6.52139	Module 6
MAG197	f__Lachnospiraceae (UID1255)	d__Bacteria;p__Firmicutes_A;c__Clostridia;o__Lachnospirales;f__Lachnospiraceae;g__CAG-65;s__	90.2	3.5	33.33	0.100173	0.0622718	0.0814542	0.0656572	0.0737414	0.131113	0.244355	0.151676	0.190339	0.647054	0.252987	0.0655489	2.03326	0.115631	0.65255	0.621256	0.246223	1.74502	0.454758	3.11525	Module 12
MAG235	o__Clostridiales (UID1212)	d__Bacteria;p__Firmicutes_A;c__Clostridia;o__Oscillospirales;f__CAG-272;g__CAG-724;s__	95.75	1.36	0	0.100319	0.0795745	0.119972	0.0644262	0.0767287	0.0046328	1.129	0.0207038	0.0590389	0.00610136	0.0553869	0.0299387	0.663465	0.0891361	0.960245	0.309247	0.0258563	1.45352	0.0251162	2.91989	Module 12
MAG441	p__Bacteroidetes (UID2605)	d__Bacteria;p__Bacteroidota;c__Bacteroidia;o__Bacteroidales;f__Rikenellaceae;g__Alistipes;s__Alistipes senegalensis	99.76	0.48	0	0.00594794	0.00618689	0.00654848	0.00527748	0.0056558	0.00107922	0.00160919	0.00446414	0.00928615	0.00762296	0.00315731	0.00157475	21.4007	0.00460939	0.688048	0.843494	29.6921	15.4047	5.37554	58.5295	Module 12
MAG421	o__Clostridiales (UID1212)	d__Bacteria;p__Firmicutes_A;c__Clostridia;o__Oscillospirales;f__CAG-272;g__;s__	83.89	0.67	0	0.0981282	0.0493741	0.145021	0.0510623	0.107176	0.000753596	0.0117641	0.00172828	1.48545	0.000807333	0.0117137	0.0780471	0.993203	0.00872392	0.0706361	0.0201231	0.00521422	0.0094983	0.00317241	3.72356	Module 12
MAG232	o__Clostridiales (UID1212)	d__Bacteria;p__Firmicutes_A;c__Clostridia;o__Oscillospirales;f__Oscillospiraceae;g__CAG-110;s__	81.5	0.67	0	0.156926	0.189172	0.161997	0.17398	0.148528	0.0266838	0.0885749	0.043364	0.24558	0.0730415	0.0589026	0.110492	0.303338	0.198101	1.05687	1.78824	0.0847068	0.112446	0.0450862	1.65924	Module 12
MAG77	k__Bacteria (UID2329)	d__Bacteria;p__Firmicutes;c__Bacilli;o__RFN20;f__CAG-288;g__UBA7642;s__GCA_002363075.1	97.38	1.12	0	0.00121569	0.000858136	0.00139866	0.00145273	0.00123989	0.00143261	0.00160777	0.000778876	0.110016	0.0019464	0.190385	0.00121479	0.354834	0.183127	0.00271442	0.00550812	0.018682	0.0464969	0.00354136	1.3734	Module 12
MAG502	o__Clostridiales (UID1212)	d__Bacteria;p__Firmicutes_A;c__Clostridia;o__Oscillospirales;f__Oscillospiraceae;g__CAG-110;s__	92.84	3.75	40	0.0966065	0.0809339	0.0812357	0.0775052	0.0609236	0.202906	0.0664766	0.293593	0.130033	0.491385	10.1694	0.0872135	72.1378	2.55091	1.85754	17.1733	12.091	119.662	2.68103	44.4491	Module 11
MAG131	o__Bacteroidales (UID2716)	d__Bacteria;p__Bacteroidota;c__Bacteroidia;o__Bacteroidales;f__Bacteroidaceae;g__Prevotella;s__GCF_900199555.1	98.89	0.57	33.33	0.00132663	0.00198986	0.00218434	0.00377965	0.00263969	0.0315791	2.72145	1.40177	0.0766882	0.00625113	0.379908	0.0710984	1.1857	0.0360762	0.0341407	0.0277318	0.00294856	19.4144	0.00909058	8.66627	Module 11
MAG230	k__Bacteria (UID2372)	d__Bacteria;p__Firmicutes;c__Bacilli;o__Erysipelotrichales;f__Erysipelotrichaceae;g__Solobacterium;s__	97.14	4.44	42.86	0.00705827	0.00589057	0.00304143	0.00391188	0.00671362	0.668142	0.341682	0.311486	0.0127607	3.13925	0.0630989	0.212172	0.349868	0.0432015	0.197073	0.237208	3.68867	0.0633247	0.0285007	0.952112	Module 2
MAG478	o__Clostridiales (UID1212)	d__Bacteria;p__Firmicutes_A;c__Clostridia;o__4C28d-15;f__;g__;s__	89.53	1.34	0	0.00184177	0.00284884	0.00275543	0.00216333	0.00193568	0.00165471	0.0102734	0.00358803	0.0119461	0.00353402	0.00496777	0.00055156	0.176257	0.110699	0.110371	0.105621	0.332581	0.0728985	0.0127703	1.30521	Module 12
MAG127	o__Clostridiales (UID1212)	d__Bacteria;p__Firmicutes_A;c__Clostridia;o__Oscillospirales;f__Ruminococcaceae;g__UBA1394;s__GCA_002305725.1	97.99	0	0	0.00318606	0.00930246	0.0107974	0.00371517	0.0118219	0.000220574	0.000488369	0.00495691	0.000470394	0.000551634	0.269398	0.000568058	0.905479	0.475418	0.194162	0.056914	0.00403862	0.162111	0.00161693	3.04569	Module 12
MAG567	o__Clostridiales (UID1212)	d__Bacteria;p__Firmicutes_A;c__Clostridia;o__Oscillospirales;f__DTU089;g__;s__	95.75	0.67	0	0.0495497	0.0472952	0.048567	0.0350212	0.0302967	0.0208874	0.0132927	0.00902633	0.0157167	0.00683157	0.0195599	0.00824033	0.0593832	0.0159189	0.0302922	0.0090946	0.0136897	0.0171841	0.00767047	15.6208	Module 12
MAG194	o__Clostridiales (UID1212)	d__Bacteria;p__Firmicutes_A;c__Clostridia;o__Oscillospirales;f__DTU089;g__Ruminococcus_E;s__	86.85	0.34	100	0.00814009	0.0049733	0.00654916	0.00407917	0.00369399	0.212255	2.31223	0.066058	0.0297043	0.142208	0.0707404	0.0273039	0.194117	0.162546	0.100576	0.782489	0.0286774	0.15246	0.0125695	6.75474	Module 12
MAG21	o__Clostridiales (UID1212)	d__Bacteria;p__Firmicutes_A;c__Clostridia;o__Oscillospirales;f__Ruminococcaceae;g__UBA3818;s__GCA_002369315.1	90.38	1.34	0	0.0147311	0.0130467	0.0110385	0.0173298	0.0111517	0.0287612	0.0479368	0.0903842	0.316073	0.0392744	0.12817	0.0237376	0.073279	1.21626	0.0638471	0.0575262	0.0706846	0.112212	0.4883	0.941504	Module 9
MAG447	f__Lachnospiraceae (UID1286)	d__Bacteria;p__Firmicutes_A;c__Clostridia;o__Lachnospirales;f__Lachnospiraceae;g__CAG-45;s__	98.97	4.45	0	0.0156947	0.0109232	0.0210015	0.0131827	0.0123772	0.00819303	0.779934	0.0121171	0.020553	0.0527513	0.0316483	0.0133596	0.14452	0.0166367	0.0306746	3.81866	0.050228	1.09989	0.102794	7.0649	Module 12
MAG160	k__Bacteria (UID2982)	d__Bacteria;p__Verrucomicrobiota;c__Kiritimatiellae;o__RFP12;f__UBA1067;g__UBA1067;s__	87.81	2.1	0	0.0176125	0.0535353	0.0745523	0.0513525	0.0998994	0.033376	0.0912419	0.00145787	0.000521133	0.00064884	0.00114937	0.0392955	0.0969843	0.00138489	0.000551121	0.0100276	0.0093972	0.00471601	0.000292496	1.93897	Module 12
