# Supplementary material for: Metagenomic Sequencing Reveals that High-Grain Feeding Alters the Composition and Metabolism of Cecal Microbiota and Induces Cecal Mucosal Injury in Sheep
Source: mSystems. 2021 Oct 5;6(5):e00915-21. doi: 10.1128/mSystems.00915-21 (PMC8547435; doi:10.1128/mSystems.00915-21)
Supplement: DATA SET S2 [file msystems.00915-21-sd002.xlsx]

## Sheet: Data Set S2
Data Set S2. Distribution of the 93 enzymes related to carbon and nitrogen metabolism among the four groups.
KOs	Abundance of KOs (TPM)				P value1	FDR2	Description
	CON	HG7	HG14	HG28
K01744	150.14	87.6209	107.625	93.9057	0.0385285	0.0421744	aspA; aspartate ammonia-lyase [EC:4.3.1.1]
K01939	583.588	418.954	461.077	465.432	0.0313329	0.0374416	purA, ADSS; adenylosuccinate synthase [EC:6.3.4.4]
K01756	632.187	454.626	495.289	495.486	0.0183248	0.0304655	purB, ADSL; adenylosuccinate lyase [EC:4.3.2.2]
K01595	1.57277	30.5832	13.9728	80.0848	0.0300604	0.0367105	ppc; phosphoenolpyruvate carboxylase [EC:4.1.1.31]
K01676	217.316	143.198	110.948	130.04	0.0244193	0.0332143	E4.2.1.2A, fumA, fumB; fumarate hydratase, class I [EC:4.2.1.2]
K01678	49.2571	79.6208	88.7402	111.41	0.015094	0.0303261	E4.2.1.2AB, fumB; fumarate hydratase subunit beta [EC:4.2.1.2]
K01679	113.925	123.579	119.533	82.9567	0.0347491	0.0396951	E4.2.1.2B, fumC; fumarate hydratase, class II [EC:4.2.1.2]
K18209	16.4994	4.61736	2.22837	8.5074	0.0118501	0.0294878	tfrA; fumarate reductase (CoM/CoB) subunit A [EC:1.3.4.1]
K18210	12.7728	3.86602	1.81128	5.74865	0.0498182	0.05	tfrB; fumarate reductase (CoM/CoB) subunit B [EC:1.3.4.1]
K00245	2.29518	0.812962	0.325678	0.160027	0.0404528	0.0422727	frdB; fumarate reductase iron-sulfur subunit [EC:1.3.5.4]
K01903	11.3284	27.3119	7.78301	71.7364	0.0188106	0.0304655	sucC; succinyl-CoA synthetase beta subunit [EC:6.2.1.5]
K00873	285.702	398.425	468.021	455.67	0.00360793	0.0294878	PK, pyk; pyruvate kinase [EC:2.7.1.40]
K01959	21.2091	4.76858	1.66769	5.35279	0.00877012	0.0294878	pycA; pyruvate carboxylase subunit A [EC:6.4.1.1]
K00016	102.034	177.394	172.516	248.503	0.0340379	0.039525	LDH, ldh; L-lactate dehydrogenase [EC:1.1.1.27]
K03737	1142.42	722.771	775.47	672.561	0.010552	0.0294878	por, nifJ; pyruvate-ferredoxin/flavodoxin oxidoreductase [EC:1.2.7.1 1.2.7.-]
K01035	31.9613	10.1033	8.32177	9.99244	0.0165022	0.0304655	atoA; acetate CoA/acetoacetate CoA-transferase beta subunit [EC:2.8.3.8 2.8.3.9]
K00625	247.11	319.322	353.565	322.226	0.0303737	0.0367105	E2.3.1.8, pta; phosphate acetyltransferase [EC:2.3.1.8]
K00823	2.88095	4.63913	27.4809	14.2592	0.032658	0.0388481	puuE; 4-aminobutyrate aminotransferase [EC:2.6.1.19]
K01844	45.7192	11.0516	17.5266	10.6604	0.0273794	0.034875	kamD; beta-lysine 5,6-aminomutase alpha subunit [EC:5.4.3.3]
K18011	31.5655	5.36411	10.1375	5.93102	0.015094	0.0303261	kamE; beta-lysine 5,6-aminomutase beta subunit [EC:5.4.3.3]
K18012	39.1676	8.40205	15.289	12.3376	0.0171188	0.0304655	kdd; L-erythro-3,5-diaminohexanoate dehydrogenase [EC:1.4.1.11]
K00198	66.7667	135.039	177.6	141.516	0.00676433	0.0294878	cooS, acsA; carbon-monoxide dehydrogenase catalytic subunit [EC:1.2.7.4]
K00196	47.0853	12.3247	17.4711	12.9275	0.0204516	0.0304918	cooF; carbon-monoxide dehydrogenase iron sulfur subunit
K14138	127.65	234.451	337.854	263.897	0.0234227	0.0324091	acsB; acetyl-CoA synthase [EC:2.3.1.169]
K00197	65.8073	155.873	185.435	163.526	0.00881664	0.0294878	cdhE, acsC; acetyl-CoA decarbonylase/synthase complex subunit gamma [EC:2.1.1.245]
K00194	31.3487	97.3839	112.566	105.146	0.0101691	0.0294878	cdhD, acsD; acetyl-CoA decarbonylase/synthase complex subunit delta [EC:2.1.1.245]
K00200	27.2347	4.47917	1.60563	7.46369	0.00910095	0.0294878	fwdA, fmdA; formylmethanofuran dehydrogenase subunit A [EC:1.2.99.5]
K00201	40.5184	3.48779	1.35451	6.91706	0.00586045	0.0294878	fwdB, fmdB; formylmethanofuran dehydrogenase subunit B [EC:1.2.99.5]
K00202	20.7464	3.1246	1.0382	7.24748	0.00662221	0.0294878	fwdC, fmdC; formylmethanofuran dehydrogenase subunit C [EC:1.2.99.5]
K00203	8.46702	1.64623	0.43115	2.11162	0.0286325	0.0367105	fwdD, fmdD; formylmethanofuran dehydrogenase subunit D [EC:1.2.99.5]
K00672	10.753	4.68759	1.80606	7.50496	0.0254575	0.0332143	ftr; formylmethanofuran--tetrahydromethanopterin N-formyltransferase [EC:2.3.1.101]
K01499	8.70698	1.46569	1.16962	2.62786	0.0165889	0.0304655	mch; methenyltetrahydromethanopterin cyclohydrolase [EC:3.5.4.27]
K00440	13.5288	3.18056	1.55121	7.78947	0.0145492	0.0303261	frhA; coenzyme F420 hydrogenase subunit alpha [EC:1.12.98.1]
K00443	17.433	1.31977	1.48528	2.21952	0.0126924	0.0294878	frhG; coenzyme F420 hydrogenase subunit gamma [EC:1.12.98.1]
K00319	8.31737	3.89889	1.41072	3.56441	0.0393312	0.0421744	mtd; methylenetetrahydromethanopterin dehydrogenase [EC:1.5.98.1]
K13942	0.683709	2.51254	0.672624	12.5902	0.0457285	0.0475333	hmd; 5,10-methenyltetrahydromethanopterin hydrogenase [EC:1.12.98.2]
K14080	0	3.95815	8.44597	4.99919	0.0110866	0.0294878	mtaA; [methyl-Co(III) methanol-specific corrinoid protein]:coenzyme M methyltransferase [EC:2.1.1.246]
K14083	6.10579	0.968255	0.998273	0.315808	0.00793956	0.0294878	mttB; trimethylamine---corrinoid protein Co-methyltransferase [EC:2.1.1.250]
K14084	0	2.5882	2.00194	1.47293	0.0246016	0.0332143	mttC; trimethylamine corrinoid protein
K00577	9.45314	2.29008	1.18637	3.9398	0.0495636	0.05	mtrA; tetrahydromethanopterin S-methyltransferase subunit A [EC:2.1.1.86]
K00579	5.46539	1.47885	0.511505	2.76487	0.0128348	0.0294878	mtrC; tetrahydromethanopterin S-methyltransferase subunit C [EC:2.1.1.86]
K00580	5.63421	0.767983	0.119911	1.95526	0.00901034	0.0294878	mtrD; tetrahydromethanopterin S-methyltransferase subunit D [EC:2.1.1.86]
K00399	13.8461	5.15002	1.88586	9.0768	0.0215477	0.0314769	mcrA; methyl-coenzyme M reductase alpha subunit [EC:2.8.4.1]
K00401	11.7305	2.2047	1.02961	5.80542	0.0186148	0.0304655	mcrB; methyl-coenzyme M reductase beta subunit [EC:2.8.4.1]
K03421	7.24176	1.57357	0.598415	2.13503	0.0350623	0.0396951	mcrC; methyl-coenzyme M reductase subunit C
K03422	3.75623	0.312393	0.106667	0.564609	0.0120746	0.0294878	mcrD; methyl-coenzyme M reductase subunit D
K03388	177.488	75.1627	123.743	136.197	0.0112416	0.0294878	hdrA; heterodisulfide reductase subunit A [EC:1.8.98.1]
K03389	126.379	44.8591	71.052	82.8063	0.0124911	0.0294878	hdrB; heterodisulfide reductase subunit B [EC:1.8.98.1]
K03390	47.833	22.5073	19.4366	26.5692	0.0261282	0.0340563	hdrC; heterodisulfide reductase subunit C [EC:1.8.98.1]
K14048	0.664927	1.31065	4.10053	6.7491	0.0203828	0.0304918	ureAB; urease subunit gamma/beta [EC:3.5.1.5]
K01941	0	0.301384	4.06454	5.53757	0.0102413	0.0294878	E6.3.4.6; urea carboxylase [EC:6.3.4.6]
K01457	0	0.924741	3.4913	5.13888	0.0179933	0.0304655	E3.5.1.54, atzF; allophanate hydrolase [EC:3.5.1.54]
K00260	4.64253	1.1694	0.544826	0.39137	0.0191004	0.0304655	gudB, rocG; glutamate dehydrogenase [EC:1.4.1.2]
K01915	1894.88	1364.89	1489.83	1325.58	0.0172992	0.0304655	glnA, GLUL; glutamine synthetase [EC:6.3.1.2]
K00266	637.091	916.308	957.903	743.867	0.0188106	0.0304655	gltD; glutamate synthase (NADPH/NADH) small chain [EC:1.4.1.13 1.4.1.14]
K00284	28.5705	240.238	287.503	245.334	0.00827407	0.0294878	E1.4.7.1; gltS; glutamate synthase (ferredoxin) [EC:1.4.7.1]
K14682	16.6575	7.50509	2.98257	48.8486	0.00891043	0.0294878	argAB; amino-acid N-acetyltransferase [EC:2.3.1.1]
K00145	245.378	304.533	282.224	311.499	0.00990411	0.0294878	argC; N-acetyl-gamma-glutamyl-phosphate reductase [EC:1.2.1.38]
K01649	308.896	392.831	415.469	471.432	0.00582937	0.0294878	leuA; 2-isopropylmalate synthase [EC:2.3.3.13]
K00052	158.093	291.326	303.676	322.194	0.00954447	0.0294878	leuB; 3-isopropylmalate dehydrogenase [EC:1.1.1.85]
K01703	198.947	410.924	397.547	404.698	0.013097	0.0294878	leuC; 3-isopropylmalate/(R)-2-methylmalate dehydratase large subunit [EC:4.2.1.33 4.2.1.35]
K01704	65.7084	108.753	129.59	145.972	0.00662221	0.0294878	leuD; 3-isopropylmalate/(R)-2-methylmalate dehydratase small subunit [EC:4.2.1.33 4.2.1.35]
K01652	243.267	432.843	410.962	478.377	0.0194102	0.0304655	E2.2.1.6L, ilvB, ilvG, ilvI; acetolactate synthase I/II/III large subunit [EC:2.2.1.6]
K01653	55.9492	89.0388	86.4747	128.314	0.018421	0.0304655	E2.2.1.6S, ilvH, ilvN; acetolactate synthase I/III small subunit [EC:2.2.1.6]
K00053	170.947	281.792	273.621	318.445	0.0254575	0.0332143	ilvC; ketol-acid reductoisomerase [EC:1.1.1.86]
K01687	281.054	531.04	406.819	462.124	0.014473	0.0302791	ilvD; dihydroxy-acid dehydratase [EC:4.2.1.9]
K00263	3.05314	2.31765	1.22356	0.40729	0.0362883	0.0403374	E1.4.1.9; leucine dehydrogenase [EC:1.4.1.9]
K01626	188.608	189.094	216.168	310.581	0.014473	0.0302791	E2.5.1.54, aroF, aroG, aroH; 3-deoxy-7-phosphoheptulonate synthase [EC:2.5.1.54]
K01735	125.153	197.476	182.104	247.534	0.0195119	0.0304918	aroB; 3-dehydroquinate synthase [EC:4.2.3.4]
K11646	7.95603	3.28702	1.61753	4.89043	0.0216605	0.0314769	K11646; 3-dehydroquinate synthase II [EC:1.4.1.24]
K16306	6.10025	1.96916	1.00042	2.9418	0.0486157	0.05	K16306; fructose-bisphosphate aldolase / 2-amino-3,7-dideoxy-D-threo-hept-6-ulosonate synthase [EC:4.1.2.13 2.2.1.10]
K16305	9.02121	0	0	0	0.00034576	0	K16305; fructose-bisphosphate aldolase / 6-deoxy-5-ketofructose 1-phosphate synthase [EC:4.1.2.13 2.2.1.11]
K03785	3.28684	23.231	27.6077	60.835	0.00271701	0.0294878	aroD; 3-dehydroquinate dehydratase I [EC:4.2.1.10]
K13832	3.83304	0	0.427318	0.115146	0.00344755	0.0294878	aroDE, DHQ-SDH; 3-dehydroquinate dehydratase / shikimate dehydrogenase [EC:4.2.1.10 1.1.1.25]
K00014	61.4998	197.52	180.522	206.478	0.00881664	0.0294878	aroE; shikimate dehydrogenase [EC:1.1.1.25]
K00891	57.5968	95.9329	91.7726	144.552	0.00313962	0.0294878	E2.7.1.71, aroK, aroL; shikimate kinase [EC:2.7.1.71]
K00800	122.555	283.959	200.584	258.417	0.012557	0.0294878	aroA; 3-phosphoshikimate 1-carboxyvinyltransferase [EC:2.5.1.19]
K01695	12.5578	144.12	110.021	165.531	0.00694624	0.0294878	trpA; tryptophan synthase alpha chain [EC:4.2.1.20]
K01696	205.016	326.995	337.197	320.516	0.0206663	0.031	trpB; tryptophan synthase beta chain [EC:4.2.1.20]
K01609	6.80627	150.337	124.67	183.239	0.00910095	0.0294878	trpC; indole-3-glycerol phosphate synthase [EC:4.1.1.48]
K00766	12.9037	188.023	161.613	188.59	0.0101691	0.0294878	trpD; anthranilate phosphoribosyltransferase [EC:2.4.2.18]
K01657	16.8917	218.531	179.482	241.609	0.00939431	0.0294878	trpE; anthranilate synthase component I [EC:4.1.3.27]
K01817	5.06351	84.7355	42.0655	99.0537	0.00428017	0.0294878	trpF; phosphoribosylanthranilate isomerase [EC:5.3.1.24]
K01658	8.01331	86.1633	75.5631	77.74	0.0117259	0.0294878	trpG; anthranilate synthase component II [EC:4.1.3.27]
K13497	6.62081	7.08118	5.31923	47.5545	0.021213	0.031	trpGD; anthranilate synthase/phosphoribosyltransferase [EC:4.1.3.27 2.4.2.18]
K04092	0	5.30316	0.199001	15.8727	0.012563	0.0294878	tyrA1; chorismate mutase [EC:5.4.99.5]
K14170	61.6018	204.582	150.266	219.753	0.00372547	0.0294878	pheA; chorismate mutase / prephenate dehydratase [EC:5.4.99.5 4.2.1.51]
K06209	12.876	23.2988	29.1614	34.5693	0.0117259	0.0294878	pheB; chorismate mutase [EC:5.4.99.5]
K01713	0.468847	17.521	35.064	6.81553	0.0329466	0.0388481	pheC; cyclohexadienyl dehydratase [EC:4.2.1.51 4.2.1.91]
K00817	176.551	256.785	251.426	268.467	0.0395344	0.0422727	hisC; histidinol-phosphate aminotransferase [EC:2.6.1.9]
K01439	41.28	167.741	85.0224	125.233	0.0295963	0.0367105	dapE; succinyl-diaminopimelate desuccinylase [EC:3.5.1.18]
K05822	4.45882	11.5619	13.181	22.1138	0.0427082	0.0449326	dapH, dapD; tetrahydrodipicolinate N-acetyltransferase [EC:2.3.1.89]
K11358	180.445	197.07	237.004	250.415	0.0387277	0.0421744	yhdR; aspartate aminotransferase [EC:2.6.1.1]
2P value, The Kruskal–Wallis rank-sum test was used to detect the significance of the four groups; 3FDR, false discovery rate.
