# Supplementary material for: Metagenomic Sequencing Reveals that High-Grain Feeding Alters the Composition and Metabolism of Cecal Microbiota and Induces Cecal Mucosal Injury in Sheep
Source: mSystems. 2021 Oct 5;6(5):e00915-21. doi: 10.1128/mSystems.00915-21 (PMC8547435; doi:10.1128/mSystems.00915-21)
Supplement: TABLE S3 [file msystems.00915-21-st003.xlsx]

## Sheet: Table S3A
A. Relative mRNA expression of epithelium genes in sheep among the CON and HG groups.
Gene name	Treatment				SEM1	P value2
	CON	HG7	HG14	HG28
VFA absorption mRNA expression
NHE1	1.03	1.075	1.728	0.961	0.12	0.514
NHE2	1.089	0.958	0.942	1.012	0.11	0.927
NHE3	0.953	0.787	0.424	0.513	0.08	0.088
DRA	1.114	0.634	0.476	0.651	0.09	0.105
MCT1	1.016	0.743	0.873	1.23	0.08	0.275
MCT4	1.023	0.884	0.825	0.599	0.06	0.114
VFA metabolism mRNA expression
BDH1	1.036	0.486	1.252	2.309	0.34	0.377
BDH2	1.046	0.993	1.826	1.869	0.23	0.309
HMGCL	1.016	0.733	1.208	0.877	0.07	0.102
HMGCS1	1.013a	0.673ab	0.862ab	0.510b	0.07	0.026
Cytokine mRNA expression
TLR-3	1.003a	0.384c	0.713b	0.251c	0.07	0.002
TLR-4	1.252	0.83	1.122	0.802	0.14	0.843
IFN-γ	1.098	0.39	0.985	0.722	0.12	0.088
IL-6	1.074b	1.003b	3.264a	2.180a	0.33	0.033
IL-10	1.002a	0.479b	1.349a	0.566b	0.1	0.002
Tight junction protein mRNA expression
Claudin-1	1.070a	0.917ab	1.046a	0.509b	0.08	0.03
Claudin-4	1.065b	1.890ab	1.137b	3.213a	0.26	0.018
Occludin	1.024	0.98	1.352	1.047	0.12	0.917
ZO-1	1.074	0.848	1.243	1.091	0.083	0.593
1SEM, standard error of the mean; 2P value, The Kruskal–Wallis rank-sum test was used to detect the significance of the four groups. Different letters represent significant differences between the four groups (Wilcoxon rank-sum test, P value < 0.05).

## Sheet: Table S3B
B. Gene names, primers, and sequences for real-time quantitative PCR analysis.
Gene name	Primer and probe sequence	Amplicon size, bp	Accession number or source
Sodium/proton exchanger, isoform 1 (NHE1)	Forward: GAAGAAAAAGCAAGAAACG	218	NW_014639011.1
	Reverse: TTGTGGTAGAAAGCGATGA
Sodium/proton exchanger, isoform 2 (NHE2)	Forward: GAGACATAGCAAAGGATAC	122	NW_014639012.1
	Reverse: TAGAAGAAAGGGACAAGAG
Sodium/proton exchanger, isoform 3 (NHE3)	Forward: GTGCTCCTGACGCTACTTT	378	NW_011942323.1
	Reverse:TGTCCGATTTGCCCTGATA
Downregulated in adenoma (DRA)	Forward: CCTAAAATCAACCTCCACA	145	NW_014639013.1
	Reverse: TCATCATCAGTTCCAGCAA
Monocarboxylate transporter,isoform 1 (MCT1)	Forward: ATCTACGCGGGATTCTTTGGAT	72	Laarman et al. 2012
	Reverse: AAGGTCCATCAGCGTTTCAAAC
Monocarboxylate transporter,isoform 4 (MCT4)	Forward: CATGGTGTCTGCGTCCTTCTGTGG	115	Benesch et al. 2014
	Reverse: AGCGGTTGAGCATGATGAGTGAGG
β-Hydroxybutyrate dehydrogenase, isoform 1 (BDH1)	Forward: GAGAAGGAAACGGCGGTAG	169	NW_014639010.1
	Reverse: AAAAGGCAGAATGGTCAGG
β-hydroxybutyrate dehydrogenase, isoform 2 (BDH2)	Forward: ATTGATGGAGGCTGGAGTT	121	NW_014639015.1
	Reverse: ATTGGAAAGAGAGGTTGGG
3-Hydroxy-3-methylglutaryl-CoA lyase (HMGCL)	Forward: TGGGGACTGTGTGGGAATA	312	NW_011942261.1
	Reverse: CAGCAGCAAGTTGTGGAGA
3-Hydroxy-3-methylglutaryl-CoA synthase, isoform 1 (HMGCS1)	Forward: ACAGAAGAACCTACGCTCG	172	NW_014639025.1
	Reverse: CTCCCCGTTACTGATGACA
Toll-like receptor 3 (TLR3)	Forward: TCTTTTCGGGACTGTTGACC	224	Charavaryamath et al. 2011
	Reverse: AAATCCCCCATCCAAGGTAG
Toll-like receptor 4 (TLR4)	Forward: GGTTTCCACAAAAGCCGTAA	137	Charavaryamath et al. 2011
	Reverse: AGGACGATGAAGATGATGCC
Interferon gamma (IFN-γ)	Forward: TTAAGGGTTACCTGGGTTGC	166	Liu et al., 2013
	Reverse: CCCTCTCTTGGAGCATATTGA
Interleukin 6 (IL-6)	Forward: CCAATCTGGGTTCAATCAGG	241	Liu et al., 2013
	Reverse: ACCCACTCGTTTGAGGACTG
Interleukin 10 (IL-10)	Forward: TTAAGGGTTACCTGGGTTGC	239	Liu et al., 2013
	Reverse: CCCTCTCTTGGAGCATATTGA
Claudin 1 (CLDN1)	Forward: CACCCTTGGCATGAAGTGTA	216	Liu et al., 2013
	Reverse: AGCCAATGAAGAGAGCCTGA
Claudin 4 (CLDN4)	Forward: AAGGTGTACGACTCGCTGCT	238	Liu et al., 2013
	Reverse: GACGTTGTTAGCCGTCCAG
Occludin (OCLN)	Forward: GTTCGACCAATGCTCTCTCAG	200	Liu et al., 2013
	Reverse: CAGCTCCCATTAAGGTTCCA
Zonula occludens-1 (ZO-1)	Forward: CGACCAGATCCTCAGGGTAA	163	Liu et al., 2013
	Reverse: AATCACCCACATCGGATTCT
Glyceraldehyde-3-phosphate dehydrogenase (GAPDH)	Forward: GGGTCATCATCTCTGCACCT	180	Wang et al. 2009
	Reverse: GGTCATAAGTCCCTCCACGA
β-Actin (ACTB)	Forward: TCGTGATGGACTCTGGGGA	160	JN_033788.1
	Reverse: GCCGTGGTGGTGAAGCTGTA
